# Supplementary material for: What is the care economy? A scoping review on current evidence, challenges, facilitators and future opportunities
Source: Front Public Health. 2025 May 14;13:1540009. doi: 10.3389/fpubh.2025.1540009 (PMC12116328; doi:10.3389/fpubh.2025.1540009)
Supplement: Supplementary file 3 [file Data_Sheet_3.xlsx]

## Sheet: Analysis
Covidence #	Study ID	Year	Title	Lead author	Country in which the study was conducted (multiple choice)	Aim of study	Study design	Person receiving care (multiple choice)	Age of caregiver (multiple choice)	Gender of those identified as carers (select one only)	Caregiver relationship (multiple choice)	Care setting (main setting select one only)	What is the nature of caregiving? (multiple options)	Type of care delivery (direct/indirect multiple options)	Type of care (multiple options)	Does the article describe paid or unpaid care work	How is care quantified? (multiple options)	What terms or measures are used to quantify care?	Was the care economy defined?	Key care economy terms	How was the care economy defined?	Who defined it?	Who is funding the care?	Does the article describe the role of migrant workers as carers	If yes, in what capacity are the migrant workers employed as carers?	Study ID	Gap in research	Barriers of care provision	Enablers to care provision
10222	Abrahamsen 2023	2023	Formal care of the elderly and health outcomes among adult daughters	Signe A. Abrahamsen	European Union	In this paper, we estimate short and long-term effects of a formal care expansion for the elderly on the health of their middle-aged daughters	Cohort study	Older persons (65 years and above)	18 years to 64 years	Female	Adult child (18 years and older)	Home based	Long term (caring for those with a disability or chronic health condition including mental health conditions	Not reported	Not reported	paid (formal, direct, or indirect)	Employment (absenteeism and lost productivity	long-term Health Outcomes	No				Public (through state, federal subsidies)	no		1	More detailed caregiving information would allow us to investigate the distribution of health effects along the intensive margins of caregiving, which would be beneficial for policy makers. Future research would benefit from access to more detailed caregiving information of large samples using more objective health data. Future studies of caregiving would benefit from paying attention to gender d…	Our interpretation is that the reduction in sickness absence is caused, at least in part, by reduced need for absence from work to provide care for frail parents. The policy Implications of our results are that sickness absence uptake could be hiding a need for more flexibility around work for people with caregiving responsibilities. Certified sickness access is granted upon a consultation with a…	Flexibility to work from home have less absenteeism
10265	Aires 2020	2020	Burden of informal caregivers of dependent elderlies in the community in small cities	Marines Aires	Latin America	To analyze sociodemographic factors and aspects of care related to the burden of informal caregivers of dependent elderlies in the community.	Cross sectional study	Older persons (65 years and above)	18 years to 64 years; 65 years and over	Both male and female	Adult child (18 years and older); Spouse or partner; Sibling; Wider family network	Home based	Long term (caring for those with a disability or chronic health condition including mental health conditions	Not reported	General activities of daily living (washing, feeding, shopping, Transporation - including to medical appts). Not limited to ADLS.; Not reported	unpaid (informal)	Time (time spent providing informal care or providing formal care); Quality of life (cost to the care giver wellbeing or self)	The caregiver burden inventory	No				Not reported	no		2	Importance of healthcare to be cross-sectional: interaction between all levels of health system and family caregivers. Demands on caregivers should be shared. This study also raises questions about the role of the State, in the context of the Brazilian Health System (SUS), with regards to organizing a formal support network to offer care for families with dependent elderlies and their caregivers.	In addition, the functional capacity, and the health situation of the elderlies could contribute with the analysis of the burden of caregivers. Also, the caregivers of the elderlies belong to a specific region of the country with features that are distinctive from other regions. Other researches are suggested to identify factors related to the burden of caregivers in other contexts, addressing th…
10311	Alhawsawi 2023	2023	Predictors of Burden Perceived by Informal Caregivers of Patients Registered in the Home Health Care Unit	Alhawsawi	Asia	The aim of this study was to discover the characteristics of informal caregivers of adult patients, to determine the socioeconomic, psychological, and physical consequences facing informal caregivers, and to measure caregivers' burdens and need	Cross sectional study	Adults (18 years to 64 years); Older persons (65 years and above)	18 years to 64 years	Both male and female	Health care worker or health professional (paid); Other: Person close to patient	Home based	Long term (caring for those with a disability or chronic health condition including mental health conditions	Direct (anything face-to-face with client incl online and over the phone	General activities of daily living (washing, feeding, shopping, Transporation - including to medical appts). Not limited to ADLS.; Clinical (includes supervision for those with mental health conditions, general clinical nursing care, allied health care, cognitive impairment)	both paid and unpaid	Time (time spent providing informal care or providing formal care); Quality of life (cost to the care giver wellbeing or self)	Zarit burden interview	No				Not reported	no		3	Provide the caregivers with educational courses or workshops to improve their skills and to relieve some of their stress, as most of the caregivers requested training on how to deal with emergency situations	Relationship with the care recipient. The burden increases with time. Need for more home-based care. Need for financial support. Relieving care important.	Home based health-care visits that include emotional wellbeing support.
10313	Ali 2023	2023	Predictors of caregiver burden among primary caregivers of cancer patients at Hawassa oncology center Northern, Ethiopia, 2022: institution-based cross-sectional study	Ali	Africa	To assess the caregiver burden experienced by family caregivers of patients with cancer; as well as its associated factors.	Cross sectional study	Not reported	Under 18 years; 18 years to 64 years; 65 years and over	Both male and female	Adult child (18 years and older); Spouse or partner; Parent; Sibling; Wider family network; Other	Home based	Long term (caring for those with a disability or chronic health condition including mental health conditions	Not reported	Not reported	unpaid (informal)	Time (time spent providing informal care or providing formal care); Quality of life (cost to the care giver wellbeing or self)	Zurit Burden interview Multidimensional scale of perceived social support (MSPSS)	No				Not reported	no		4	Research in neglected or disadvantaged groups.	Being female can increase the caregiver's burden by two times as compared to the male patients (AOR=2.00, P=0.017. Extended periods of caregiving. Reduced sleep increases ability to cope, therefore burden.	access to social support.
10323	Allen 2022	2022	Longitudinal Cohort Study of Depression and Anxiety Among Older Informal Caregivers Following the Initial COVID-19 Pandemic Response in Aotearoa New Zealand	Allen	New Zealand	To assess the impact of providing care and conditions of care on psychological wellbeing among older informal caregivers following the initial period of COVID-19 pandemic restrictions in Aotearoa New Zealand	Cohort study	Adults (18 years to 64 years); Older persons (65 years and above)	65 years and over	Both male and female	Not reported	Home based	Long term (caring for those with a disability or chronic health condition including mental health conditions	Not reported	Not reported	unpaid (informal)	Quality of life (cost to the care giver wellbeing or self)	Canadian General Social Survey Center for Epidemiologic Studies Depression Scale Geriatric Anxiety Inventory short form ADL/IADL	No				Not reported	no		5	recognition of caregiving as a valued capability among older caregivers, further exploration of enablers and obstacles required.	restrictions on service provision in lockdowns	In a pandemic, increased family support is required
10341	Alwin 2021	2021	Societal costs of informal care of community-dwelling frail elderly people	Alwin	European Union	to describe informal care activities and to estimate the societal cost of informal care of community-dwelling frail elderly people in Sweden	Cross sectional study	Older persons (65 years and above)	65 years and over	Both male and female	Adult child (18 years and older); Spouse or partner; Other	Home based	Long term (caring for those with a disability or chronic health condition including mental health conditions	Direct (anything face-to-face with client incl online and over the phone	General activities of daily living (washing, feeding, shopping, Transporation - including to medical appts). Not limited to ADLS.	unpaid (informal)	Financial (including payment, cost to care-giver such as transport or parking, treatment e.g. bills, medications, tests); Time (time spent providing informal care or providing formal care)	FRail Elderly Support ResearcH (FRESH) group screening instrument. ADL, PADL, IADL	yes		This informal care represents a great economic value. The total annual societal costs of informal care of frail elderly people aged 75 years and older in Sweden was estimated to be approximately 11,000 million SEK (â‚¬1150 million), representing a substantial societal resource	the author	Not reported	no		6	society should give priority to providing support to informal care providers.	difficulty collecting data on informal caregiving time.
10379	Anderson 2020	2020	A predictive model of resilience among family caregivers supporting relatives with traumatic brain injury (TBI): A structural equation modelling approach	Anderson	Australia	to integrate these variables into a larger model (Figure 1) and test the role of resilience, hope and self-efficacy among caregivers supporting relatives with TBI from the acute through to the chronic phase post-injury	Cross sectional study	Adults (18 years to 64 years)	18 years to 64 years; 65 years and over	Both male and female	Adult child (18 years and older); Spouse or partner; Parent; Sibling; Friends and neighbours	Home based	Long term (caring for those with a disability or chronic health condition including mental health conditions; Short term (caring for those with injuries or illness - short term conditions)	Not reported	Not reported	unpaid (informal)	Quality of life (cost to the care giver wellbeing or self)	Functional Independence Measure, Ways of Coping Questionnaire, Eysenck Personality Questionnaire-revised, Connor Davidson Resilience Scale, General Self-Efficacy Scale, Herth Hope Scale, Medical Outcome Study Social Support Survey, Caregiver Burden Scale, Positive and Negative Affect Scale	No				Not reported	no		7	Future research could test the model with family caregivers who are at longer time points post-injury than the current sample also a study using comparator groups. Programmes that aim to develop family resilience could be developed and assist in promoting positive mental health. Increasing social support may reduce caregiver burden, particularly for family members scoring high in neuroticism.		Resilience has a positive impact on self-efficacy and coping. Resilience was found to have a buffering role in relation to caregiver burden, as mediated through social support.
10381	Anderson 2022	2022	Family Caregiving during the COVID-19 Pandemic in Canada: A Mediation Analysis	Anderson, S	Canada	the factors related to family caregiver anxiety but also in hypothesizing how those effects occur.	Cross sectional study	Not reported	Under 18 years; 18 years to 64 years; 65 years and over	Both male and female	Adult child (18 years and older); Spouse or partner; Parent; Wider family network; Friends and neighbours; Other	Home based	Not reported	Not reported	Not reported	unpaid (informal)	Financial (including payment, cost to care-giver such as transport or parking, treatment e.g. bills, medications, tests); Time (time spent providing informal care or providing formal care); Quality of life (cost to the care giver wellbeing or self)	DeJong Gierveld Loneliness Scale. State Anxiety Scale short-form version of the State Trait Anxiety Inventory. Clinical Frailty Scale.	No				self-funded; Public (through state, federal subsidies)	no		8	improve Frailty screening in caregivers, particularly in primary care.	increasing time for care increases financial strain. Frail caregivers. increase in cost and availability of equipment during COVID-19.	socialisation of care recipient and carers reduces care burden.
10384	Andersson 2019	2019	Strapped for Time or Stressed Out? Predictors of Work Interruption and Unmet Need for Workplace Support Among Informal Elder Caregivers	Andersson, M	United States	Whether strong associations between unmet need and work interruption observed among informal elder caregivers are explained by caregiver personal characteristics, caregiving situations, or diminished caregiver well-being	Prevalence study	Older persons (65 years and above)	18 years to 64 years	Both male and female	Not reported	Home based	Long term (caring for those with a disability or chronic health condition including mental health conditions; Short term (caring for those with injuries or illness - short term conditions)	Direct (anything face-to-face with client incl online and over the phone; Indirect (for client NOT with client e.g. shopping running errands, case management, notifying GP)	General activities of daily living (washing, feeding, shopping, Transporation - including to medical appts). Not limited to ADLS.; Psychological wellbeing (includes emotional support, coaching, counselling, conversation, social engagement and support)	unpaid (informal)	Financial (including payment, cost to care-giver such as transport or parking, treatment e.g. bills, medications, tests); Employment (absenteeism and lost productivity; Time (time spent providing informal care or providing formal care); Quality of life (cost to the care giver wellbeing or self)	a 10-item psychological well-being index	No				self-funded; Public (through state, federal subsidies); Not reported	no		9	Heavily burdened caregivers may be less likely to complete surveys. Work place stressors	limited workplace support can result in caregivers resigning from paid roles.	supportive workplaces
10385	Andrade 2021	2021	Family functionality and burden of family caregivers of users with mental disorders	Andrade, J	Latin America	to verify the difference of mean or median in the scores of family functionality and burden of family caregivers of people with mental disorders	Cross sectional study	Not reported	18 years to 64 years	Both male and female	Sibling; Other	Home based	Long term (caring for those with a disability or chronic health condition including mental health conditions	Direct (anything face-to-face with client incl online and over the phone; Indirect (for client NOT with client e.g. shopping running errands, case management, notifying GP)	General activities of daily living (washing, feeding, shopping, Transporation - including to medical appts). Not limited to ADLS.; Psychological wellbeing (includes emotional support, coaching, counselling, conversation, social engagement and support); Clinical (includes supervision for those with mental health conditions, general clinical nursing care, allied health care, cognitive impairment)	unpaid (informal)	Quality of life (cost to the care giver wellbeing or self)	Family burden interview schedule (FBIS-BR)	No				Not reported	no		10	larger study recommended. Education programs for families.	Taking financial responsibility for another. caring for someone with difficult behaviours. caring for more than one person with high needs: one person providing all care.	Accessing support reduces carer burden.
10477	Araujo 2019	2019	Caring for the carer: quality of life and burden of female caregivers	Araujo, M	Latin America	To assess the quality of life and the burden of female caregivers.	Cross sectional study	Not reported	18 years to 64 years	Female	Adult child (18 years and older); Spouse or partner; Parent; Wider family network	Home based	Long term (caring for those with a disability or chronic health condition including mental health conditions	Not reported	Not reported	unpaid (informal)	Time (time spent providing informal care or providing formal care); Quality of life (cost to the care giver wellbeing or self)	WHOQOL-Bref questionnaire and the Zarit Burden Interview	No				Not reported	no		11	Training programs (health promotion) for healthcare team to support caregivers.	Where there are more people in the hope the burden is higher. The longer the care giver is providing care, the higher the burden. The perception that the person receiving care asks for more than is needed. Low level of education can impact QOL and care provision.	The higher the QOL, the lower the burden.
10503	Arora 2019	2019	Using Discrete-Choice Experiment Methods to Estimate the Value of Informal Care: The Case of Children with Intellectual Disability	Arora, S	Australia	produce a preference-based monetary valuation of informal care provided to children with intellectual disability (ID) that can be directly applied in economic evaluations	Discrete choice experiment	Children (under the age of 18 years)	18 years to 64 years	Both male and female	Parent	Home based	Long term (caring for those with a disability or chronic health condition including mental health conditions	Direct (anything face-to-face with client incl online and over the phone; Indirect (for client NOT with client e.g. shopping running errands, case management, notifying GP)	General activities of daily living (washing, feeding, shopping, Transporation - including to medical appts). Not limited to ADLS.; Psychological wellbeing (includes emotional support, coaching, counselling, conversation, social engagement and support)	paid (formal, direct, or indirect)	Financial (including payment, cost to care-giver such as transport or parking, treatment e.g. bills, medications, tests); Time (time spent providing informal care or providing formal care)	perception of payment and provide care themselves vs a package of care	No				Not reported	no		12	cost of informal care that can be directly applied to economic evaluations. identification of characteristics that determine choices can help guide policy decisions.	unpaid informal care for children with ID.	families having the option to be paid and provide care themselves as opposed to a package model.
10533	Avci 2021	2021	Suicide probability in psychiatric patients' primary caregivers: The role of care burden, alexithymia and some risk factors	Avci, D	Asia	To determine the suicide probability in psychiatric patients' primary caregivers, and to evaluate the effects of care burden, alexithymia and some risk factors on suicide probability.	Cross sectional study	Adults (18 years to 64 years); Older persons (65 years and above)	18 years to 64 years; 65 years and over	Both male and female	Adult child (18 years and older); Spouse or partner; Parent	Home based	Long term (caring for those with a disability or chronic health condition including mental health conditions	Direct (anything face-to-face with client incl online and over the phone	General activities of daily living (washing, feeding, shopping, Transporation - including to medical appts). Not limited to ADLS.; Psychological wellbeing (includes emotional support, coaching, counselling, conversation, social engagement and support)	unpaid (informal)	Time (time spent providing informal care or providing formal care); Quality of life (cost to the care giver wellbeing or self)	Zarit, Suicide Probability Scale	No				self-funded	no		13	Including pts families in studies to inform program development and policy.	caregivers are vulnerable, effective prevention and intervention strategies required to support long term caregivers	Improved community and hospital programs to support caregivers as monitor for suicide risk. reducing burden and increase emotional insight.
10554	Badawoud 2023	2023	The Level of Burden among Caregivers of Patients with Alzheimers Disease in Saudi Arabia	Badawoud, A.M.	Asia	To measure the caregiver burden of informal caregivers of AD patients and to determine their characteristics. In addition, it intends to understand caregiver coping techniques and assess their medication knowledge.	Cross sectional study	Adults (18 years to 64 years); Older persons (65 years and above)	18 years to 64 years; 65 years and over	Both male and female	Adult child (18 years and older); Spouse or partner; Wider family network; Friends and neighbours	Residential care based	Long term (caring for those with a disability or chronic health condition including mental health conditions	Not reported	Not reported	unpaid (informal)	Time (time spent providing informal care or providing formal care); Quality of life (cost to the care giver wellbeing or self)	Zarit Burden Interview (ZBI)	No				self-funded	no		14	The findings emphasized the importance of implementing programs and sessions to educate and train caregivers on managing the difficulties arising from their role.	Need provision of courses or programs on Alzheimerâ€™s disease and how to deal with it. Need behavioral therapy sessions to caregivers.	Family member support.
10557	Badger 2021	2021	Supportive health education reduces health care utilization and costs in Latinas with breast cancer and their caregivers	Badger T.A	European Union	To compare costs and relative cost savings from reductions in unscheduled health services use for two 8-week psychosocial interventions (telephone interpersonal counseling [TIPC], supportive health education [SHE]) delivered by telephone to Latinas with breast cancer and their informal caregivers.	Randomised controlled trial	Adults (18 years to 64 years)	18 years to 64 years	Both male and female	Adult child (18 years and older); Spouse or partner; Sibling; Friends and neighbours; Other	Hospital	Short term (caring for those with injuries or illness - short term conditions)	Direct (anything face-to-face with client incl online and over the phone	Psychological wellbeing (includes emotional support, coaching, counselling, conversation, social engagement and support)	paid (formal, direct, or indirect)	Financial (including payment, cost to care-giver such as transport or parking, treatment e.g. bills, medications, tests)		No				Public (through state, federal subsidies)	no		15	The study did not determine the reason for hospital presentation. The Oncologist savings were also not measured.	Lack of insurance, cultural values, less other resources resulting in ED the only option.	Supported health education by phone can reduce ED presentations and be cost effective.
10561	Bahari 2022	2022	Caregiving burden, psychological distress, and individual characteristics among family members providing daily care to patients with chronic conditions	Bahari, G	Asia	to examine the levels of burden and psychological distress and potential associations among family members providing care to patients with chronic conditions.	Cross sectional study	Not reported	18 years to 64 years	Both male and female	Adult child (18 years and older); Spouse or partner; Sibling; Other	Home based	Long term (caring for those with a disability or chronic health condition including mental health conditions	Not reported	Not reported	unpaid (informal)	Time (time spent providing informal care or providing formal care); Quality of life (cost to the care giver wellbeing or self)	Zarit, Kessler Psychological Distress Scaleâ€	No				self-funded	no		16	Larger study with more diverse chronic disease. carer burden awareness programs. Workplace health promotion programs to alleviate stress, mindfulness.	Cultural considerations	Exercise to reduce burden. Involving caregivers in treatment plans. Using patience to cope with caring.
10573	Baji 2020	2020	Development of Population Tariffs for the CarerQol Instrument for Hungary, Poland and Slovenia: A Discrete Choice Experiment Study to Measure the Burden of Informal Caregiving	Baji, P	European Union	Our objective was to develop tariff sets for the CarerQol instrument for Hungary, Poland and Slovenia and to compare these with the existing value sets.	Cross sectional study	Not reported	18 years to 64 years	Both male and female	Not reported	Home based	Long term (caring for those with a disability or chronic health condition including mental health conditions; Short term (caring for those with injuries or illness - short term conditions)	Not reported	Not reported	unpaid (informal)	Quality of life (cost to the care giver wellbeing or self)	CarerQol instrument	No				Not reported	no		17	Another study was more data. Baji P, Golicki D, Prevolnik-Rupel V, Brouwer WBF, Zrubka Z, Gulacsi L, et al. The burden of informal caregiving in Hungary, Poland and Slovenia: results from national representative surveys. Eur J Health Econ. 2019;20(Suppl 1):5 16.		the quality of life of the large, important and often burdened group of informal caregivers deserves explicit attention in economic evaluation studies and health policy decisions
10629	Barral 2021	2021	Patients' productivity losses and informal care costs related to ischemic stroke: a French population-based study	Barral, M	European Union	We aimed to estimate patientsâ€™ productivity losses and informal care costs during the first year after ischemic stroke	Cross sectional study	Older persons (65 years and above)	18 years to 64 years; 65 years and over	Both male and female	Adult child (18 years and older); Spouse or partner; Sibling; Wider family network; Other	Home based	Long term (caring for those with a disability or chronic health condition including mental health conditions	Not reported	Not reported	paid (formal, direct, or indirect)	Financial (including payment, cost to care-giver such as transport or parking, treatment e.g. bills, medications, tests); Employment (absenteeism and lost productivity	informal CARE effect (iCARE) , modified Rankin Scale score	yes		These costs should be more broadly included in economic evaluations adopting a societal perspective to avoid underestimating the societal economic burden of stroke.	author	self-funded	no		18	Including productivity losses and IC in the economic evaluation of post-stroke management could allow a more accurate evaluation of interventions	the cost of informal care and impacts of workplace absenteeism
10683	Bebo 2022	2022	The Economic Burden of Multiple Sclerosis in the United States	Bebo, B	United States	estimated the total economic burden of MS in the United States in 2019	Prevalence study	Adults (18 years to 64 years)	Not reported	Both male and female	Not reported	Home based	Long term (caring for those with a disability or chronic health condition including mental health conditions	Direct (anything face-to-face with client incl online and over the phone; Indirect (for client NOT with client e.g. shopping running errands, case management, notifying GP)	General activities of daily living (washing, feeding, shopping, Transporation - including to medical appts). Not limited to ADLS.; Psychological wellbeing (includes emotional support, coaching, counselling, conversation, social engagement and support); Clinical (includes supervision for those with mental health conditions, general clinical nursing care, allied health care, cognitive impairment)	both paid and unpaid	Financial (including payment, cost to care-giver such as transport or parking, treatment e.g. bills, medications, tests); Employment (absenteeism and lost productivity	from national data bases	No				self-funded; Public (through state, federal subsidies); Private (for profit service providers including social enterprises)	no		19	The results suggest a possible role for additional policy initiatives to better support individuals and families affected by MS, in terms of providing treatment and long-term care, worksite support, employment, and occupational training. The findings will inform decision-making regarding MS-related health resource investment and prioritization.	Medications contribute to the direct medical costs. Increasing cost can lead to this being a deterrent to getting help.	state and national funded programs to support carers
10702	Behtoui 2020	2020	Why are care workers from the global south disadvantaged? Inequality and discrimination in Swedish elderly care work	Behtoui, A	European Union	To find the overarching patterns of inequality and a potential explanation for them	Mixed methods	Older persons (65 years and above)	18 years to 64 years	Both male and female	Health care worker or health professional (paid)	Residential care based	Long term (caring for those with a disability or chronic health condition including mental health conditions	Direct (anything face-to-face with client incl online and over the phone	General activities of daily living (washing, feeding, shopping, Transporation - including to medical appts). Not limited to ADLS.; Clinical (includes supervision for those with mental health conditions, general clinical nursing care, allied health care, cognitive impairment)	paid (formal, direct, or indirect)	Employment (absenteeism and lost productivity; Time (time spent providing informal care or providing formal care)	developed survey	yes		In line with previous research, we found that, after controlling for human capital variables, those from the Global South, who experience the highest risk of racialization in Sweden, have statistically significantly lower occupational positions and lower wages than others. Higher pay for Swedish qualified workers.	the authors, supported by other studies	Public (through state, federal subsidies); Private (for profit service providers including social enterprises)	yes	residential care facility in lower roles than nationals	20	Further research on inequality in orgs is needed. factors involved, the effect on the workplace, how	racism impacts the types of roles a person can expect to get. not able to have any influence on conditions.
10711	Belbase 2020	2020	Dementia, Help with Financial Management, and Financial Well-Being	Belbase, A	United States	Determine whether older individuals with dementia receive help from their informal caregivers in managing their finances and how this assistance or the lack of it is correlated with financial well- being. uses data from 2011-2014	Cross sectional study	Older persons (65 years and above)	65 years and over	Both male and female	Not reported	Home based	Long term (caring for those with a disability or chronic health condition including mental health conditions	Direct (anything face-to-face with client incl online and over the phone	General activities of daily living (washing, feeding, shopping, Transporation - including to medical appts). Not limited to ADLS.	unpaid (informal)	Financial (including payment, cost to care-giver such as transport or parking, treatment e.g. bills, medications, tests); Quality of life (cost to the care giver wellbeing or self)	Presence of financial hardship	No				self-funded	no		21	research into best practice of outreach for those with dementia who do not have informal care networks	guardianship not often used. those not receiving heap are more likely to have financial difficulty,	Informal assistance with financial matters in the presence of dementia.
10728	Benevides 2019	2019	Understanding the Family Impact of Autism Spectrum Disorder in a Racially and Ethnically Diverse Sample: Findings from the National Survey of Children with Special Health Care Needs	Benevides, T	United States	To examine differences in family impact variables among caregivers of ASD children from different racial/ethnic backgrounds.	Cross sectional study	Children (under the age of 18 years)	Not reported	Both male and female	Parent	Home based	Long term (caring for those with a disability or chronic health condition including mental health conditions	Direct (anything face-to-face with client incl online and over the phone	Not reported	unpaid (informal)	Financial (including payment, cost to care-giver such as transport or parking, treatment e.g. bills, medications, tests); Employment (absenteeism and lost productivity; Time (time spent providing informal care or providing formal care)	study survey	No		that financial and time caregiving impact differs between racial/ethnic groups within a U.S. population-based sample of respondents who care for children with ASD	study outcome	self-funded	no		22	Future work should aim to examine the perceptions of caregivers from racial and ethnic families related to time spent providing care for their child with ASD. Developing policies to provide culturally competent and family-centered supports, emphasizing social supports, and increasing access to care and specialized services for families in need	some cultures spend more money on care for their children	Training providers to support family choice is another method for ensuring that families understand the options available to meet their needs
10758	Bertogg 2018	2018	Spousal care-giving arrangements in Europe. The role of gender, socio-economic status and the welfare state	Bertogg, A	European Union	Differentiating between solo spousal care-giving and shared or outsourced care-giving arrangements, as well as between formal and informal care support	Cross sectional study	Adults (18 years to 64 years); Older persons (65 years and above)	18 years to 64 years; 65 years and over	Both male and female	Spouse or partner; Wider family network; Friends and neighbours; Health care worker or health professional (paid)	Home based	Long term (caring for those with a disability or chronic health condition including mental health conditions	Not reported	General activities of daily living (washing, feeding, shopping, Transporation - including to medical appts). Not limited to ADLS.	both paid and unpaid	Financial (including payment, cost to care-giver such as transport or parking, treatment e.g. bills, medications, tests)		No		by contrasting Cash-for-Care and Care-in-Kind expenditures, we were able to show that the impact of policy measures for long-term care on care-giving arrangements varies with socio-economic status and may, thereby, contribute to both reducing or preserving inequalities in old age.		Not reported	no		23	Future research could thus elaborate an array of more detailed care-giving arrangements which includes sharing and outsourcing as well as informal and formal helpers, considering ADL and IADL as two distinct support types.	As care progresses the more abled person (spouse) finds it more difficult to be the solo caregiver for the less abled. Deciding to seek additional help, formal and informal, is complex. Changes in housing and caregiving arrangements are both likely to be linked to changes in health.	higher financial situation was more likely to engage in paid care.
10777	Bibbo 2018	2018	The Impact of a Care Recipient's Pet on the Instrumental Caregiving Experience	Bibbo, J	United States	the amount of care tasks/ activities informal caregivers of older adults devoted to their care recipientsâ€™ pet.	Cross sectional study	Adults (18 years to 64 years); Older persons (65 years and above)	65 years and over	Both male and female	Adult child (18 years and older); Spouse or partner; Wider family network; Friends and neighbours	Home based	Long term (caring for those with a disability or chronic health condition including mental health conditions	Direct (anything face-to-face with client incl online and over the phone; Indirect (for client NOT with client e.g. shopping running errands, case management, notifying GP)	Not reported	unpaid (informal)	Time (time spent providing informal care or providing formal care)	pet care where the pet is not their own.	No				self-funded	no		24	Care recipients pet ownership should be included in studies and services to best understand and serve informal caregivers	Disruption to care for a pet was associated with high rates of burden. Increase in financial burden.	pets can be a source of happiness.
10781	Bilgin 2022	2022	Examination of family caregivers of advanced cancer patients within the scope of the cancer family caregiving experience model: An embedded mixed-methods design	Bilgin, A	Asia		Mixed methods	Adults (18 years to 64 years); Older persons (65 years and above)	18 years to 64 years; 65 years and over	Both male and female	Adult child (18 years and older); Spouse or partner; Parent; Sibling	Home based	Long term (caring for those with a disability or chronic health condition including mental health conditions	Not reported	General activities of daily living (washing, feeding, shopping, Transporation - including to medical appts). Not limited to ADLS.; Psychological wellbeing (includes emotional support, coaching, counselling, conversation, social engagement and support)	unpaid (informal)	Time (time spent providing informal care or providing formal care); Quality of life (cost to the care giver wellbeing or self)	The Edmonton Symptom Assessment Scale, Care Dependency Scale, Preparedness for Caregiving Scale, Caregiver QoL Index-Cancer	No				self-funded	no		25	During the caregiving process, the information needs of family members should be met, and their level of preparedness should be increased by providing training and counselling for this process	Increase in time spent caregiving decreases the time the caregiver has for other work, social activities and themselves.	Working provides relief from caregiving role. Caregivers devoted themselves completely to their patients and stated that their well-being or badness is shaped by their patient's condition. In this study, family caregivers stated that they turned to religious practices and distracting practices such as watching television and reading books in order to hold on to life during the caregiving process
10839	BÃ–LÃœKtaÅž 2021	2021	ASSESSMENT OF THE BURDEN AMONG FAMILY CAREGIVERS OF PATIENTS WITH ALZHEIMERS DISEASE	BÃ–LÃœKTAÅž, P.	European Union	The objective of this study was to examine the caregiving burden and identify the predictors of burden among family caregivers of patients with Alzheimerâ€™s disease.	Cross sectional study	Older persons (65 years and above)	18 years to 64 years	Female	Adult child (18 years and older); Spouse or partner; Wider family network	Home based	Long term (caring for those with a disability or chronic health condition including mental health conditions	Direct (anything face-to-face with client incl online and over the phone; Indirect (for client NOT with client e.g. shopping running errands, case management, notifying GP)	Psychological wellbeing (includes emotional support, coaching, counselling, conversation, social engagement and support)	unpaid (informal)	Time (time spent providing informal care or providing formal care); Quality of life (cost to the care giver wellbeing or self)	Zarit Burden Inventory	No				Not reported	no		26	The data did not contain some important information such as the neuropsychiatric symptoms of the patients, the severity of the dementia, or the coping strategies of the caregivers. Providing occasional care from formal or volunteer caregivers would reduce the time per day giving care. including psychological counselling for caregivers.	absence of someone to support the caregiver	Occasional care to support caregivers
10861	Borges-Machado 2020	2020	The Effects of COVID-19 Home Confinement in Dementia Care: Physical and Cognitive Decline, Severe Neuropsychiatric Symptoms and Increased Caregiving Burden	Borges-Machado, F.	European Union	To analyze home confinement impact on individuals with neurocognitive disorders (NCD) through informal caregiverâ€™s perspective and examine how it has affected caregiving burden.	Non-randomised experimental study	Older persons (65 years and above)	65 years and over	Both male and female	Adult child (18 years and older); Spouse or partner; Wider family network	Home based	Long term (caring for those with a disability or chronic health condition including mental health conditions	Direct (anything face-to-face with client incl online and over the phone	General activities of daily living (washing, feeding, shopping, Transporation - including to medical appts). Not limited to ADLS.; Psychological wellbeing (includes emotional support, coaching, counselling, conversation, social engagement and support)	unpaid (informal)	Time (time spent providing informal care or providing formal care); Quality of life (cost to the care giver wellbeing or self)	Barthel Index, Neuropsychiatric Inventory, CarerQol-7D/ CarerQol-VAS	No				self-funded	no		27	Part of ongoing project entitled Body & Brain (ClinicalTrials.govâ€”identifier number NCT04095962). Considering the decline in NCD diagnosis during COVID, impacting progress to treatment, there needs to be strategies that may help to provide care, improve the well-being and quality of life, and reduce care burden in caregivers during a pandemic. Particularly daycare centers and domiciliary servic…	COVID-19 increased burden and well-being. Increased the severity of neuropsychiatric symptoms. Reduction in physical activity therefore increased falls risk. Increase in BPSD in caregivers due to home confinement.
10878	Bouldin 2018	2018	Financial and Health Barriers and Caregiving-Related Difficulties Among Rural and Urban Caregivers	Bouldin E	United States	To assess whether financial or health-related barriers were more common among rural caregivers and whether rural caregivers experienced more caregiving-related difficulties than their urban peers	Cross sectional study	Not reported	18 years to 64 years; 65 years and over	Both male and female	Spouse or partner; Parent; Wider family network; Friends and neighbours	Home based	Long term (caring for those with a disability or chronic health condition including mental health conditions	Direct (anything face-to-face with client incl online and over the phone; Indirect (for client NOT with client e.g. shopping running errands, case management, notifying GP)	General activities of daily living (washing, feeding, shopping, Transporation - including to medical appts). Not limited to ADLS.; Psychological wellbeing (includes emotional support, coaching, counselling, conversation, social engagement and support)	unpaid (informal)	Financial (including payment, cost to care-giver such as transport or parking, treatment e.g. bills, medications, tests); Time (time spent providing informal care or providing formal care); Quality of life (cost to the care giver wellbeing or self)	Caregiver Module - Behavioral Risk Factor Surveillance System BRFSS	No				self-funded	no	Further research into the coping strategies used by Urban vs rural needs to be considered.	28	Rural caregivers coping strategies or skills in identifying informal supports may explain this difference, but additional research is needed to explore this hypothesis	Higher financial burden in rural caregivers	rural vs urban location impacts carer burden, it seems that rural have additional coping mechanisms thus less burden.
10907	Brain 2018	2018	Experiences, attitudes, and perceptions of caregivers of individuals with treatment- resistant schizophrenia: a qualitative study	Brain, C	United States	To better understand the burden of TRS from the caregiver perspective and to explore their perception of available treatments	Qualitative research	Children (under the age of 18 years)	18 years to 64 years	Both male and female	Adult child (18 years and older); Spouse or partner; Parent; Sibling; Wider family network; Friends and neighbours	Home based	Long term (caring for those with a disability or chronic health condition including mental health conditions	Not reported	Not reported	unpaid (informal)	Time (time spent providing informal care or providing formal care)	focus groups, study survey	No				self-funded	no		29	Further research is warranted on how persistent positive symptoms affect caregivers sense of safety for themselves and others, and how this may influence the care provided. Future research should explore how informal caregivers can be optimally involved in treatment decision making.	loss of income due to caring role, concern for future of the care receiver. violent behaviour increases concern and frustration in caregivers.	When medications work, caregivers express a feeling of freedom to work/school, travel, socialize, and enjoy a better quality of life. Participating as a caregiver in treatment decisions.
10939	Brimblecombe 2022	2022	Inequalities in unpaid carer's health, employment status and social isolation	Brimblecombe, N	UK	The effects of providing care for 10 or more hours a week or within the household in interaction with people's socio-demographic characteristics. 2 wave study	Cross sectional study	Not reported	Under 18 years; 18 years to 64 years; 65 years and over	Both male and female	Not reported	Home based	Long term (caring for those with a disability or chronic health condition including mental health conditions	Not reported	Not reported	unpaid (informal)	Time (time spent providing informal care or providing formal care); Quality of life (cost to the care giver wellbeing or self)	Short-Form 12 Health Survey (SF12, PCS and MCS)	No				self-funded	no		30	Because caring responsibilities are a contributory factor to poorer outcomes, good and targeted support for carers including services for the person they care for has an important role to play. Future qualitative research might fruitfully explore in depth some of the reasons for the sub-group differences seen in our study	Higher-intensity caring is also associated with higher odds of social isolation or loneliness. Younger age in conjunction with care responsibilities is associated with poorer mental health and greater social isolation; older age with worse physical health. Social determinants - identifying as female, ethnic minority or lower socio-economic group - interacts with care provision to result in greate…
10945	Brock-Baca 2023	2023	Partnering with Family Advocates to Understand the Impact on Families Caring for a Child with a Serious Mental Health Challenge	Brock-Baca, A	United States	To support the design and implementation of a system of care for children with mental health challenges.	Cross sectional study	Children (under the age of 18 years)	18 years to 64 years; 65 years and over	Female	Parent	Home based	Long term (caring for those with a disability or chronic health condition including mental health conditions	Direct (anything face-to-face with client incl online and over the phone; Indirect (for client NOT with client e.g. shopping running errands, case management, notifying GP)	Psychological wellbeing (includes emotional support, coaching, counselling, conversation, social engagement and support)	both paid and unpaid	Financial (including payment, cost to care-giver such as transport or parking, treatment e.g. bills, medications, tests); Employment (absenteeism and lost productivity; Time (time spent providing informal care or providing formal care)	National Survey of Children with Special Health Care Needs	No				self-funded; Public (through state, federal subsidies); Private (for profit service providers including social enterprises)	no		31	Not enough working caregivers in the study to determine lost income from work absentee. Future study could consider the impact on siblings well-being. Providing sufficient training and support to schools to prevent and effectively respond to crisis behaviors associated with serious mental health conditions to reduce the frequency of unpredictable school pickups. Flexible hours for appointments an…	Families are often low income and need to find money to support the mental health of children. Policies that reduce health care benefits and shift costs to patients and their families may have devastating consequences for families.	Family advocates included in the research group to co-create study instruments. This improved the questions and recruitment. The authors believe it is the family advocates lived experience caring for a child with a mental health challenge that led to their success in engaging caregivers
10982	Bruck 2023	2023	Projections of costs and quality adjusted life years lost due to dementia from 2020 to 2050: A population-based microsimulation study	Bruck, C	European Union	To estimate the costs and QALYs lost due to dementia in the Netherlands for the coming decades	Economic evaluation	Adults (18 years to 64 years)	Not reported	Both male and female	Not reported	Other: home dwelling and institutionalised	Long term (caring for those with a disability or chronic health condition including mental health conditions	Direct (anything face-to-face with client incl online and over the phone; Indirect (for client NOT with client e.g. shopping running errands, case management, notifying GP)	Not reported	both paid and unpaid	Financial (including payment, cost to care-giver such as transport or parking, treatment e.g. bills, medications, tests); Time (time spent providing informal care or providing formal care); Quality of life (cost to the care giver wellbeing or self)	MISCAN-Dementia, quality-adjusted life years (QALYs)	No		Our results show a doubling of costs and QALYs lost from 2020 to 2050. Costs are incurred predominantly through institutionalization (34%) and formal home care (31%), followed by informal home care (20%). Lost QALYs are mostly due to lost life years (67%), followed by impaired quality of life with severe dementia (14%). Formal dementia costs 9.1billion euro informal 3 billion euro.	authors	self-funded; Public (through state, federal subsidies)	no		32	Interventions that slow progression to more severe dementia stages and interventions alleviating disease burden specifically in the severe dementia stage will have a large effect on the population level and should receive more attention. The introduction of disease-modifying treatments (DMTs) for Alzheimerâ€™s disease and other dementias is not modeled in this study and could impact the future co…	Caregivers of individuals with dementia are an important but often overlooked group affected by dementia.	Microsimulation can predict future cost and QOL outcomes. Case managers reduce the costs of dementia patients by coordinating continued care. no change to QOL.
10984	Bruno 2018	2018	Costs and Resource Use Associated with Alzheimers Disease in Italy: Results from an Observational Study	Bruno, G	European Union	To assess societal costs and resource use associated with Alzheimerâ€™s disease (AD) for patients and their primary caregivers in Italy and Spain, stratified for different severity stages of AD at baseline.	Observational study	Adults (18 years to 64 years); Older persons (65 years and above)	18 years to 64 years; 65 years and over	Both male and female	Adult child (18 years and older); Spouse or partner; Other	Home based	Long term (caring for those with a disability or chronic health condition including mental health conditions	Direct (anything face-to-face with client incl online and over the phone; Indirect (for client NOT with client e.g. shopping running errands, case management, notifying GP)	General activities of daily living (washing, feeding, shopping, Transporation - including to medical appts). Not limited to ADLS.; Psychological wellbeing (includes emotional support, coaching, counselling, conversation, social engagement and support)	both paid and unpaid	Employment (absenteeism and lost productivity; Time (time spent providing informal care or providing formal care); Quality of life (cost to the care giver wellbeing or self)	Alzheimerâ€™s Disease Co-operative Study Activities of Daily Living Inventory, Zarit Burden Interview HRQoL	No		cost for care for dementia increases with severity.		Not reported	no		33	our method of analysis for evaluating resource use and costs could be applied to future studies comparing different regions within countries. longitudinal data might provide richer data.
10994	BrzeÅºniak 2020	2020	Being a caregiver as a determinant of quality of life and as a contributor to depressive symptoms	Halina BrzeÅºniak	European Union	The aim of this study was to assess QoL and the severity of depressive symptoms in nonprofessional caregivers compared to non-caregivers.	Cross sectional study	Children (under the age of 18 years); Adults (18 years to 64 years); Older persons (65 years and above)	18 years to 64 years; 65 years and over	Both male and female	Child (under 18 years); Spouse or partner; Parent; Sibling; Other: single parent	Home based	Long term (caring for those with a disability or chronic health condition including mental health conditions	Not reported	Not reported	unpaid (informal)	Quality of life (cost to the care giver wellbeing or self)	World Health Organization Quality of Life-Bref (WHOQoL-Bref) questionnaire, the Beck Depression Inventory	No				Not reported	no		34			Since the number of people over 75 years of age who re- quire constant care is growing, it seems reasonable to imple- ment State subsidy programmes for non-professional caregiv- ers.
11007	Budnick 2021	2021	Informal caregivers during the COVID-19 pandemic perceive additional burden: findings from an ad-hoc survey in Germany	Andrea Budnick	European Union	The aim of the present study was to investigate the rela- tion of COVID-19-related burden and support factors during the coronavirus pandemic with the care involve- ment of informal caregiver	Cross sectional study	Older persons (65 years and above)	18 years to 64 years; 65 years and over	Both male and female	Not reported	Home based	Long term (caring for those with a disability or chronic health condition including mental health conditions	Not reported	Not reported	unpaid (informal)	Financial (including payment, cost to care-giver such as transport or parking, treatment e.g. bills, medications, tests); Time (time spent providing informal care or providing formal care); Quality of life (cost to the care giver wellbeing or self)	five indicators of care involvement (i.e., being the main caregiver, high expenditure of time, high level of care, dementia, no professional help	No		Informal caregivers were asked to state to what extent the following statements apply to them and their care situation on a 4-point Likert scale with response categories â€˜applies completely, applies somewhat, applies slightly, does not apply at allâ€™. Items were 1) Iâ€™m worried about not being able to cope with domestic nursing care in future; 2) My financial situation has deteriorated due to…		Not reported	no		35	the unexpected event of the COVID-19 pandemic followed by our ad-hoc survey did not allow us to use validated assessment instruments fo- cusing on the additional burden of caregiving		support structures for informal caregivers should be kept running during crises now and in the future. Special attention should be paid to informal caregivers of persons with dementia and those without professional help, inter alia to avoid an increase in elder abuse or neglect that might be negative side effects of the COVID-19 pandemic.
11015	Bulog 2022	2021	WOMENS OVERLOAD DURING THE PANDEMIC: UNPAID CARE WORK, FINANCIAL WELL-BEING, AND STRESS	Ivana Bulog	European Union	This study examines the relationship betwe- en unpaid care work, financial well-being, and stress levels among women during the COVID-19 pandemic	Cross sectional study	Children (under the age of 18 years); Adults (18 years to 64 years); Older persons (65 years and above)	18 years to 64 years; 65 years and over	Female	Child (under 18 years); Adult child (18 years and older); Spouse or partner; Parent; Sibling; Grandparent; Wider family network	Other: unpaid care work, which was divided into four categories: home school- ing work, household chores, care for the older family members, and care for other family members	Short term (caring for those with injuries or illness - short term conditions)	Not reported	Not reported	unpaid (informal)	Financial (including payment, cost to care-giver such as transport or parking, treatment e.g. bills, medications, tests); Quality of life (cost to the care giver wellbeing or self)	financial stress, personal stress, family stress	No		perceived financial well-being, which was analyzed using financial knowledge, fi- nancial attitudes and behavior, and the per- ceived current and future financial position	authors	Not reported	no		36	although the current research focused on unpaid care work and the womans financial position and family, other sources of stress may also contribute to the increased stress women feel during times of crisis. Future research should focus on some additional stress trig- gers for comparative analysis. In addition, the sample consists of more educated and employed women. The unemployed women have less…	our research results indicate that womens participation in paid work increases personal and family stress. In addition to paid work responsibilities, women are also overburdened with un- paid work	During COVID - importance of women's free time for their own and their families well-being. gender equality in the division of household tasks. Creating a more em- pathetic environment where the company cares about the employees well-being
11020	Burgdorf 2021	2021	Receipt of Posthospitalization Care Training Among Medicare Beneficiaries Family Caregivers	Burgdorf, J	United States	To describe the characteristics of caregivers who assist with posthospitalization care transitions and assess the prevalence of and factors associated with receipt of adequate transitional care training.	Cross sectional study	Older persons (65 years and above)	Not reported	Both male and female	Adult child (18 years and older); Spouse or partner; Other	Other: Home-based	Long term (caring for those with a disability or chronic health condition including mental health conditions	Direct (anything face-to-face with client incl online and over the phone; Indirect (for client NOT with client e.g. shopping running errands, case management, notifying GP)	General activities of daily living (washing, feeding, shopping, Transporation - including to medical appts). Not limited to ADLS.; Psychological wellbeing (includes emotional support, coaching, counselling, conversation, social engagement and support); Clinical (includes supervision for those with mental health conditions, general clinical nursing care, allied health care, cognitive impairment)	Other: unpaid	Time (time spent providing informal care or providing formal care); Quality of life (cost to the care giver wellbeing or self)	data from National Health and Aging Trends Study.	No				self-funded	Other: No		37	future studies should consider causal inferences	racism. non culturally sensitive training.	Post discharge care training can reduce burden QOL and financial
11028	Burn 2019	2019	Case finding for dementia during acute hospital admissions: a mixed-methods study exploring the impacts on patient care after discharge and costs for the English National Health Service	Burn, A	UK	explored the impact of dementia case finding on older people and their families and on their use of services	Mixed methods	Older persons (65 years and above)	Not reported	Both male and female	Not reported	Hospital	Long term (caring for those with a disability or chronic health condition including mental health conditions	Not reported	Clinical (includes supervision for those with mental health conditions, general clinical nursing care, allied health care, cognitive impairment)	unpaid (informal)	Financial (including payment, cost to care-giver such as transport or parking, treatment e.g. bills, medications, tests)	Mini-Mental State Examination, the EuroQol quality of life scale and a modified Client Service Receipt Inventory. Previous admission data	No		cost of dementia case finders	author	Public (through state, federal subsidies)	no		38	This study shows that dementia case finding may not lead to increased GP follow-up or service provision for patients after discharge from hospital. There is a need for a more evidence-based approach to the initiation of mandatory initiatives such as case finding that inevitably consume stretched human and financial resources.	Study included as it gives financial data of admission and subsequent costs. however, it does not quantify care for the caregiver. In hospital communication with caregivers is missing important details of cog assessments and outcomes.	The study remains relevant as moves to promote case finding across health settings affect many countries and it serves as an illustration of the vital need to test policies before implementing them on the large scale.
11042	Butler 2018	2018	Exploring Relationships Among Occupational Safety, Job Turnover, and Age Among Home Care Aides in Maine	Butler, S	United States	to examine factors related to turnover among HCAs in Maine and to gain an in-depth understanding of how HCAsâ€”both those who terminated and those who stayed on the job during the eighteen months of data collectionâ€”experienced their work. and to to examine the influence of worker age on job retention and experience.	Mixed methods	Not reported	Under 18 years; 18 years to 64 years; 65 years and over	Both male and female	Health care worker or health professional (paid)	Home based	Not reported	Not reported	Not reported	paid (formal, direct, or indirect)	Employment (absenteeism and lost productivity	Injury survey	No				Private (for profit service providers including social enterprises); Not for profit (through philanthropic funding e.g. charities)	no		39	Despite ongoing efforts in Congress to repeal the Affordable Care Act and reduce Medicaid, it is imperative that advocates continue to work toward affordable health insurance for all direct care workers, including HCAs. Emotional support for workers. Such support could buffer workers from burning out with the emotional strain of the job, and potentially decrease turnover. Standardised OHS trainin…	Most injuries sustained in transferring clients. Emotional hazards.	The ability to refuse challenging clients, though this impacts on income. Older carers are more choosey over clients, avoiding the more physically demanding clients.
11047	BuylovaGola 2020	2020	Healthcare utilization and monetary costs associated with agitation in UK care home residents with advanced dementia: a prospective cohort study.	Buylova Gola, A.	UK	To conduct a comprehensive cost analysis, including health and social care costs, to calculate the monetary costs associated with agitation in care home residents with advanced dementia.	Cohort study	Older persons (65 years and above)	18 years to 64 years; 65 years and over	Both male and female	Adult child (18 years and older); Spouse or partner; Other	Residential care based	Long term (caring for those with a disability or chronic health condition including mental health conditions	Not reported	Not reported	both paid and unpaid	Financial (including payment, cost to care-giver such as transport or parking, treatment e.g. bills, medications, tests); Employment (absenteeism and lost productivity; Time (time spent providing informal care or providing formal care); Quality of life (cost to the care giver wellbeing or self)	The Client Service Receipt Inventory (CSRI), Resource utilization in dementia scale (RUD-LITE), opportunity cost approach, human capital approach (Grossman, 1972)	No				Not reported	no		40	There are currently no UK studies that incorporate the monetary value of informal care based on actual working time when caring for persons with dementia residing not in the community setting, but at a care home.	Lower birth rates, increasing childlessness, number of divorces, and number of children who live far from their parents as well as a rise of employment rates among women will lead to a decrease in the potential availability of informal carers.	Even when people with dementia (PWD) are residing in the care home, their informal carers alleviate some of the burden placed on services.
11058	Cadet 2021	2021	Timing of Immigration Effects Asset Change Among Hispanic Caregivers of Older Family Members	Cadet, T.	United States	The primary aim of this study was to investigate the financial wealth differences (measured by the sum of non-housing financial wealth such as stock, checking accounts, savings accounts, and bonds) between three groups of caregivers: (1) Hispanic caregivers who immigrated to the US prior to 1968, (2) Hispanic caregivers who immigrated to the US after 1968, and (3) U.S.-born Hispanic caregivers.	Economic evaluation	Not reported	18 years to 64 years; 65 years and over	Both male and female	Other: Informal migrant carers.	Home based	Not reported	Direct (anything face-to-face with client incl online and over the phone; Indirect (for client NOT with client e.g. shopping running errands, case management, notifying GP)	General activities of daily living (washing, feeding, shopping, Transporation - including to medical appts). Not limited to ADLS.	unpaid (informal)	Financial (including payment, cost to care-giver such as transport or parking, treatment e.g. bills, medications, tests)	RAND Income and Wealth Imputation File. The Wald test.	No				self-funded	no	Informal migrant carers.	41	Policy needed around the importance of immigration history and caregiving roles impact on economic well-being among Hispanic caregivers.	Lack of formal support and programs to assist and reimburse caregivers elevates their risk of decreasing assets such that they meet the poverty threshold and experience smaller growth in assets over time.	A better financial position.
11085	Campione 2020	2020	Predictors of Unmet Need Among Informal Caregivers	Campione, J.	United States	This study investigates the relationship of caregiver demographics, caregiving intensity, caregiver support use, and aspects of the caregiving situation to a self-reported measure of unmet need among U.S. informal caregivers of older adults living at home with various conditions.	Cross sectional study	Children (under the age of 18 years); Adults (18 years to 64 years); Older persons (65 years and above)	18 years to 64 years; 65 years and over	Both male and female	Spouse or partner; Parent	Home based	Long term (caring for those with a disability or chronic health condition including mental health conditions	Not reported	General activities of daily living (washing, feeding, shopping, Transporation - including to medical appts). Not limited to ADLS.	unpaid (informal)	Quality of life (cost to the care giver wellbeing or self)	short Zarit Burden Inventory, Self-reported Unmet Need/Outcome, daily caregiving intensity	No				self-funded; Public (through state, federal subsidies)	no		42	more research is needed to develop standardized measures of caregiver need. Standardization would reduce the need for informal caregivers to undergo repetitive assessments each time they apply for help from a new program; facilitate coordination across programs; and allow for the continuous monitoring of change in caregiver outcomes across their caregiving trajectory. Black caregivers and caregiv…	unmet need was predicted by higher levels of caregiving intensity, non-White race of the caregiver, and the caregiver not feeling appreciated by their care recipient. Other predictors associated with unmet need were no use of caregiver educational services, fewer respite hours, not living in a rural area, and caregiver having an education past high school.	Feeling appreciated by the care recipient.
11100	Caprioli 2020	2020	Quantifying the socio-economic impact of leg lymphoedema on patient caregivers in a lymphatic filariasis and podoconiosis coendemic district of Ethiopia	Caprioli, T	Asia	to determine the impact on caregivers for patients with leg lymphoedema in a co-endemic district of Ethiopia.	Cross sectional study	Adults (18 years to 64 years); Older persons (65 years and above)	Under 18 years; 18 years to 64 years; 65 years and over	Both male and female	Child (under 18 years); Adult child (18 years and older); Spouse or partner; Parent; Other	Home based	Long term (caring for those with a disability or chronic health condition including mental health conditions	Direct (anything face-to-face with client incl online and over the phone; Indirect (for client NOT with client e.g. shopping running errands, case management, notifying GP)	General activities of daily living (washing, feeding, shopping, Transporation - including to medical appts). Not limited to ADLS.	unpaid (informal)	Financial (including payment, cost to care-giver such as transport or parking, treatment e.g. bills, medications, tests); Employment (absenteeism and lost productivity; Time (time spent providing informal care or providing formal care); Quality of life (cost to the care giver wellbeing or self)	QOL	No				self-funded	no		43	The study highlights the need to scale-up effective MMDP programmes to reduce the overall burden of disease and occurrence of ADLAs, thereby, alleviating the suffering of patients and reducing the impact on their caregivers, which will also help to address the SDG targets. The impact on child caregivers not attending school is of a particular concern with long-term implications, which urgently ne…	Notably, caregivers found more difficulties with participating in social activities inside or outside their house, completing their household duties and attending their work or school.
11118	Carlos 2018	2018	Migration among temporary foreign workers: Examining health and access to health care among Filipina live-in caregivers	Carlos, J	Canada	examines the relationship between employment under the Federal Government's (Live-in) Caregiver Program and health and access to healthcare services among 21 Filipina caregivers working in the Greater Toronto Area, Ontario.	Cross sectional study	Not reported	18 years to 64 years; 65 years and over	Both male and female	Health care worker or health professional (paid)	Home based	Long term (caring for those with a disability or chronic health condition including mental health conditions	Direct (anything face-to-face with client incl online and over the phone	General activities of daily living (washing, feeding, shopping, Transporation - including to medical appts). Not limited to ADLS.; Psychological wellbeing (includes emotional support, coaching, counselling, conversation, social engagement and support)	paid (formal, direct, or indirect)	Time (time spent providing informal care or providing formal care)		No				Public (through state, federal subsidies)	yes	live in and live out. Philippines to Toronto.	44	Future research is needed to better understand the health of more socially isolated caregivers and caregivers living-out(side) their place of employment. The long-term impacts of negative work conditions on the physical and mental health of caregivers remain unknown. Longitudinal research is needed to better understand the impacts of employment as a caregiver on both health and access to healthca…	Long hours associated with live-in care. Separation from family impacting mental health.	Working as a caregiver does foster good health (particularly physical) among caregivers
11120	Carlton 2021	2021	School and Work Absences After Critical Care Hospitalization for Pediatric Acute Respiratory Failure: A Secondary Analysis of a Cluster randomized Trial	Carlton, E	United States	To determine the rates and duration of school absence among children who survived hospitalization with acute respiratory failure and work absence among their caregivers	Randomised controlled trial	Children (under the age of 18 years)	Not reported	Both male and female	Other: primary and secondary care giver	Home based	Short term (caring for those with injuries or illness - short term conditions)	Not reported	Not reported	unpaid (informal)	Employment (absenteeism and lost productivity; Time (time spent providing informal care or providing formal care)	part of the Randomized Evaluation of Sedation Titration for Respiratory Failure (RESTORE) study	No				self-funded	no		45	Given the magnitude of missed work found in our study and the hardships described by parents in prior studies, there is a great need for programs and policies to support families during and after pediatric hospitalization
11128	Caro 2018	2018	Burden and Quality of Life of Family Caregivers of Stroke Patients	Caro, C	Latin America	The purpose of this study was to identify the level of burden and quality of life of family caregivers of stroke patients and to investigate the correlation between burden, quality of life (including physical, social, psychological, and environmental domains), age of caregivers, and the care period.	Cross sectional study	Adults (18 years to 64 years); Older persons (65 years and above)	18 years to 64 years; 65 years and over	Both male and female	Adult child (18 years and older); Spouse or partner; Parent; Other	Home based	Long term (caring for those with a disability or chronic health condition including mental health conditions	Not reported	General activities of daily living (washing, feeding, shopping, Transporation - including to medical appts). Not limited to ADLS.; Psychological wellbeing (includes emotional support, coaching, counselling, conversation, social engagement and support)	unpaid (informal)	Quality of life (cost to the care giver wellbeing or self)	Zarit, World Health Organization Quality of Life- BREF (WHOQOL-BREF	No				self-funded	no		46	Note: this study is caregivers of male stoke patients. so, this influences the gender of the caregiver. Further longitudinal studies with larger samples are needed to better understand the impact of caring for stroke patients on caregivers health and quality of life. Moreover, studies that address the role of environmental factors and the influence of mediators of burden, such as confrontation an…	Sleep disorders, depression, and back pain. reduced social life.	Occupational therapy is highlighted as changing factors that cause burden.
11138	Carter 2021	2021	Intensive home care supports, informal care and private provision for people with dementia in Ireland	Carter, L	European Union	Analysed the cost of intensive home care packages for people with dementia living on the boundary of home care and residential care facilities in Ireland	Cross sectional study	Older persons (65 years and above)	18 years to 64 years; 65 years and over	Both male and female	Adult child (18 years and older); Spouse or partner; Health care worker or health professional (paid); Other	Home based	Long term (caring for those with a disability or chronic health condition including mental health conditions	Direct (anything face-to-face with client incl online and over the phone; Indirect (for client NOT with client e.g. shopping running errands, case management, notifying GP)	General activities of daily living (washing, feeding, shopping, Transporation - including to medical appts). Not limited to ADLS.; Psychological wellbeing (includes emotional support, coaching, counselling, conversation, social engagement and support); Clinical (includes supervision for those with mental health conditions, general clinical nursing care, allied health care, cognitive impairment)	both paid and unpaid	Financial (including payment, cost to care-giver such as transport or parking, treatment e.g. bills, medications, tests); Time (time spent providing informal care or providing formal care)	The Resource Utilization in Dementia Scale (RUD), opportunity costs	yes		Including housing and personal consumption costs raised the cost of community-based care, but home care remains below public long-stay care facilities and around the same cost as private nursing homes in Dublin. Informal care comprises 25% of the total cost of care. Adding private out-of pocket expenditure on care further inflates the cost of home care. The cost of home care is higher than reside…	authors	self-funded; Public (through state, federal subsidies); Private (for profit service providers including social enterprises)	no		47	need to consider the informal care cost in residential care as well. This study has shown that it is possible to increase the availability of publicly provided intensive home care supports to augment existing formal provision in the community and still cost the exchequer less than 60% of weekly public residential care costs. New investment in community-based care may also take some of the burden …	needing to augment care with private providers. Less family available to help.
11159	Castilla-Soto 2021	2021	burden and quality of life in caregivers of cancer patients at the beginning of palliative care. CUUDPALCOSTASOL study.	Castilla-Soto, J	European Union	To describe the quality of life and caregiver burden of family caregivers of cancer patients at the beginning of palliative care.	Cross sectional study	Older persons (65 years and above)	18 years to 64 years; 65 years and over	Both male and female	Adult child (18 years and older); Spouse or partner; Parent; Sibling; Other	Home based	Long term (caring for those with a disability or chronic health condition including mental health conditions	Not reported	Not reported	both paid and unpaid	Quality of life (cost to the care giver wellbeing or self)	Zarit, FAMCARE, QOL, Charlson comorbidity index, IDC-Pal, palliative functional scale (PPSv)	No				self-funded	no		48	Despite not having identified high levels of burden, the risk of increase is high and It would therefore be pertinent to implement a specific support programme for caregivers at the beginning of referral to palliative care and to establish faster communication between the different levels of care and professionals involved.	The study was done at the beginning of pall care journey so carer burden was low. It is possible that people with a high degree of burden declined to contribute to the study.
11176	Cengiz 2021	2021	Care Burden and Quality of Life in Family Caregivers of Palliative Care Patients	Cengiz, Z	European Union	Examining the care burden and quality of life in family caregivers of palliative care patients	Qualitative research	Not reported	18 years to 64 years; 65 years and over	Both male and female	Adult child (18 years and older); Spouse or partner; Sibling	Home based	Long term (caring for those with a disability or chronic health condition including mental health conditions	Not reported	Not reported	unpaid (informal)	Time (time spent providing informal care or providing formal care); Quality of life (cost to the care giver wellbeing or self)	Zarit, World Health Organization Quality of Life Assessment (WHOQOL)	No				self-funded	no		49	Future research could focus on comparing psychiatric morbidity, care burden, and quality of life at same time.	As age increases, carer burden increases. as QOL decreases, carer burned increases	socioculture of carers can impact the perception of burden. Pall care social workers, nurses and physicians skilled and compassionate to support families. They should evaluate the QOL and burden, considering them together. .
11183	Chai 2021	2021	Unpaid Caregiving and Labor Force Participation among Chinese Middle-Aged Adults	Chai, H	Asia	Consider the economic trade-off between caregiving and paid employment.	Cross sectional study	Children (under the age of 18 years); Adults (18 years to 64 years); Older persons (65 years and above)	18 years to 64 years	Both male and female	Spouse or partner; Parent; Grandparent	Home based	Not reported	Not reported	Not reported	unpaid (informal)	Time (time spent providing informal care or providing formal care)	China Health and Retirement Longitudinal Study (CHARLS)	No				self-funded	no		50	By designing interventions that help unpaid caregivers better balance their caregiving commitment and labor market responsibility, there is potential to advance both sets of activities. insurance coverage for children with complex needs and funded daycare. The findings help inform both health and social care policy decision making as well as labor force policy in the face of an aging of the popul…	lack of availability of supportive structures such as child care consistently across China	Flexible work hours, paid leave for caregiving, care allowances.
11187	Chakraborty 2023	2023	Caregiving: a risk factor of poor health and depression among informal caregivers in India- A comparative analysis	Chakraborty, R	Asia	to identify how health condition varies within caregivers and a comparative analysis of how in similar socio-economic background health condition varies between caregivers and non-caregivers	Cross sectional study	Adults (18 years to 64 years); Older persons (65 years and above)	18 years to 64 years; 65 years and over	Both male and female	Adult child (18 years and older); Spouse or partner; Parent; Sibling; Wider family network; Other	Home based	Long term (caring for those with a disability or chronic health condition including mental health conditions	Direct (anything face-to-face with client incl online and over the phone	General activities of daily living (washing, feeding, shopping, Transporation - including to medical appts). Not limited to ADLS.; Psychological wellbeing (includes emotional support, coaching, counselling, conversation, social engagement and support)	unpaid (informal)	Quality of life (cost to the care giver wellbeing or self)	Longitudinal Ageing Study in India (LASI), CESD scale depressive symptoms	No				self-funded	no		51		economic dependency has higher risk of depression. Providing care to a spouse has higher risk of depression (inc social isolation) than providing care to an in-law.	On the other hand, accompanying to the hospital in times of need or managing the medication is not such a stressful liability for most of the cases. And may, in fact, provide some emotional satisfaction, resulting in reduced odds of being depressed.
11202	Chan 2022	2022	Types of Community Support Services and Self-Efficacy for Continuous Community Living among Individuals with Disabilities and Caregivers	Chan, W	Asia	Explored the impacts of five types of community support services (i.e., center-based care, home-based care, respite care, caregiver assistance, and financial subsidies) on self-efficacy for continuous community living among individuals with disabilities and caregivers.	Cross sectional study	Adults (18 years to 64 years)	18 years to 64 years	Both male and female	Not reported	Home based	Long term (caring for those with a disability or chronic health condition including mental health conditions	Direct (anything face-to-face with client incl online and over the phone	General activities of daily living (washing, feeding, shopping, Transporation - including to medical appts). Not limited to ADLS.; Psychological wellbeing (includes emotional support, coaching, counselling, conversation, social engagement and support)	unpaid (informal)	Time (time spent providing informal care or providing formal care); Quality of life (cost to the care giver wellbeing or self)	Community Support Resources (Five Dimensions)	No				self-funded	no		52	community supports could be enhanced with mental health treatments, residential care, financial subsidies. More importantly, both individuals with disabilities and caregivers reported that financial subsidies were the most important type of community support services that needed improvement. The findings suggest that public policies should prioritize center-based services for care-recipients and …	Communities where support is not available may lead to poorer outcomes.	Centre-based, home-based, respite, caregiver assistance and financial subsidies are support services that when accepted or accessed can relieve burden.
11245	Chen 2019	2019	The hidden cost of informal care: An empirical study on female caregivers' subjective well-being	Chen, L	Asia	this study investigated the impact of informal care on female caregivers' subjective well-being in China	Cross sectional study	Not reported	18 years to 64 years	Female	Adult child (18 years and older)	Home based	Not reported	Not reported	Not reported	unpaid (informal)	Time (time spent providing informal care or providing formal care); Quality of life (cost to the care giver wellbeing or self)	China Health and Nutrition Survey (CHNS)	No				self-funded	no		53	government should be aware of the negative effect of informal care on well-being. Meaningful assistance to support work and caregiving is required. Consider other countries policies with China's specific conditions. Respite care services, care-related training, professional consultation.	rural women have a more significant caregiving impact on life satisfaction. 10hrs of care per week lowers life satisfaction: more serious anxiety and depression. Informal care decreases wealth and health.
11246	Chen 2019	2019	The burden, support and needs of primary family caregivers of people experiencing schizophrenia in Beijing communities: a qualitative study	Chen, L	Asia	To explore the perspective of family caregivers of people experiencing schizophrenia in the communities of Beijing in terms of the burdens of care and the acquisition and further need for support in order to provide guidance to health care providers regarding how to target therapeutic interventions for families of individuals experiencing schizophrenia and to provide recommendations for policy ma…	Qualitative research	Adults (18 years to 64 years)	Not reported	Both male and female	Adult child (18 years and older); Spouse or partner; Parent; Sibling	Home based	Long term (caring for those with a disability or chronic health condition including mental health conditions	Not reported	Not reported	unpaid (informal)	Time (time spent providing informal care or providing formal care); Quality of life (cost to the care giver wellbeing or self)	open questions	No				self-funded	no		54	Broadening healthcare insurance coverage. Income support. Sustainable resources to facilitate integrated individualized care from specialist institutions to communities. Strengthening the existing primary mental healthcare system. Community-based psychiatric rehabilitation. Involvement of the families in policy making and service planning becomes essential.	High cost of care for schizophrenia. Psychiatric stigmatization and discrimination pre- vented patients and their caregivers from attending social activities and resulted in a lack of social communication.	When following-up patients, medical professionals also provide psychological support and help for caregivers.
11263	Cheng 2020	2020	Benefit-Finding Intervention Delivered Individually to Alzheimer Family Caregivers: Longer-Term Outcomes of a Randomized Double-Blind Controlled Trial	Cheng, S	Asia	To examine the longer-term effects of benefit-finding on caregiversâ€™ depressive symptoms (primary outcome), and global burden, role overload, psychological well-being, and positive aspects of caregiving (secondary outcomes).	Randomised controlled trial	Not reported	18 years to 64 years; 65 years and over	Both male and female	Adult child (18 years and older); Spouse or partner; Wider family network	Home based	Long term (caring for those with a disability or chronic health condition including mental health conditions	Not reported	Not reported	unpaid (informal)	Time (time spent providing informal care or providing formal care); Quality of life (cost to the care giver wellbeing or self)	Hamilton Depression Rating Scale, Zarit, Psychological Well-being scale,	No				self-funded	no		55	Nevertheless, this study demonstrated the efficacy of the home-based individual BFT on depressive symptoms and positive aspects of caregiving that have the potential of increasing caregivers access to assistance with the right manpower. Future research should investigate how BFT can be translated successfully to frontline practice.	manpower intensive to deliver home based one-one sessions.	Psychoeducational interventions can improve the ability to cope when delivered one-one however group options may have better outcomes (not tested in this study).
11284	Chiatti 2018	2018	Utilization of Formal and Informal Care by Community-Living People with Dementia: A Comparative Study between Sweden and Italy	Chiatti, C	European Union	to contribute to the knowledge on how utilization of formal and informal care varies between Sweden and Italy.	Cross sectional study	Adults (18 years to 64 years); Older persons (65 years and above)	18 years to 64 years; 65 years and over	Both male and female	Adult child (18 years and older); Spouse or partner; Health care worker or health professional (paid); Other	Home based	Long term (caring for those with a disability or chronic health condition including mental health conditions	Direct (anything face-to-face with client incl online and over the phone	General activities of daily living (washing, feeding, shopping, Transporation - including to medical appts). Not limited to ADLS.	both paid and unpaid	Time (time spent providing informal care or providing formal care); Quality of life (cost to the care giver wellbeing or self)	HADS score depression, HADS score anxiety.	No				self-funded	no		56	Our paper suggests that differences in the organization of health and social care systems across welfare states have broad impacts. They influence the time spent in informal care, the amount of reliance on family support, gender roles, working status and levels of psychological burden among populations. Further qualitative research could be necessary to explore the experiences of people during th…	The more assistance that is required for ADLs the higher the hours and worse psychological health.	Higher intergenerational households in Italy, higher children as caregivers, higher dementia services available to support continuing to work. Services are available is Sweden but reduced uptake in use.
11343	Chu 2022	2022	Stress on caregivers providing prolonged mechanical ventilation patient care in different facilities: A cross-sectional study	Chu, Y	Asia	We aimed to investigate the life impact on family caregivers of PMV patients opting for a payment program and compared different care units	Cross sectional study	Adults (18 years to 64 years); Older persons (65 years and above)	18 years to 64 years	Both male and female	Adult child (18 years and older); Spouse or partner; Parent; Sibling; Wider family network; Other	Home based	Long term (caring for those with a disability or chronic health condition including mental health conditions	Direct (anything face-to-face with client incl online and over the phone	General activities of daily living (washing, feeding, shopping, Transporation - including to medical appts). Not limited to ADLS.; Clinical (includes supervision for those with mental health conditions, general clinical nursing care, allied health care, cognitive impairment)	both paid and unpaid	Quality of life (cost to the care giver wellbeing or self)	Questionaire	No				self-funded; Not reported	no		57	Future studies to investigate the relationship between socioeconomic condition and stress level is suggested.	Home-based caregivers had higher stress than any other environment. A payment program is not associated with stress levels of caregivers. Unsure where the funds came from.	The more support from medical institutions the less stress for care givers.
11368	Clari 2022	2022	Perceived burden and family functioning among informal caregivers of individuals living with schizophrenia in Tanzania: a cross-sectional study	Clari, R	Africa	Examines correlates of perceived burden among informal caregivers of individuals with schizophrenia in Tanzania, in particular, the association between burden and caregiver-reported family functioning.	Randomised controlled trial	Adults (18 years to 64 years)	18 years to 64 years	Both male and female	Adult child (18 years and older); Spouse or partner; Parent; Sibling; Wider family network; Friends and neighbours	Home based	Long term (caring for those with a disability or chronic health condition including mental health conditions	Direct (anything face-to-face with client incl online and over the phone	General activities of daily living (washing, feeding, shopping, Transporation - including to medical appts). Not limited to ADLS.; Psychological wellbeing (includes emotional support, coaching, counselling, conversation, social engagement and support)	unpaid (informal)	Quality of life (cost to the care giver wellbeing or self)	Burden Assessment Scale (BAS), Hearth Hope Index (HHI), Systemic Clinical Outcome and Routine Evaluation (SCORE-15), Duke University Religion Index (DUREL)	No				self-funded	no		58	Future interventions aiming to reduce caregiver burden may benefit from improving family functioning and nurturing hope among caregivers of individuals living with schizophrenia, with special attention for those caregivers who also have formal work responsibilities. Mental health policies and programs should be cognizant of the needs of caregivers so that they can be best positioned as partners i…	Low functioning family resulted in higher burden. Trying to juggle work and care leads to higher burden.
11391	Coe 2018	2018	A Comprehensive Measure of the Costs of Caring for a Parent: Differences According to Functional Status	Ceo, N	United States	to estimate the costs of informal care provided by a daughter to her mother, including these other costs and benefits not typically accounted for, and compared these cost estimates for 4 categories of the motherâ€™s functional status: doctor-diagnosed memory-related disease, limitations in activities of daily living (ADLs), combination of both, cannot be left alone for 1 hour or more.	Cross sectional study	Older persons (65 years and above)	18 years to 64 years; 65 years and over	Female	Adult child (18 years and older)	Home based	Long term (caring for those with a disability or chronic health condition including mental health conditions	Direct (anything face-to-face with client incl online and over the phone; Indirect (for client NOT with client e.g. shopping running errands, case management, notifying GP)	General activities of daily living (washing, feeding, shopping, Transporation - including to medical appts). Not limited to ADLS.; Psychological wellbeing (includes emotional support, coaching, counselling, conversation, social engagement and support)	unpaid (informal)	Employment (absenteeism and lost productivity; Quality of life (cost to the care giver wellbeing or self)	ADL of care receiver vs care needs, wellbeing	No		caregiving has a flow on cost to labour market. Caring for people at home with support is the same cost as institutional care, however there is additional informal care provided by family when in the home as care needs advance. We estimate that the median cost to the daughterâ€™s wellbeing of providing care to an elderly mother ranged from $144,302 to $201,896 over 2 years, depending on the mothe…	authors	self-funded	no		59		informal care is a significant cost	ADL deficit is associated with loser burden than when combined with memory deficits.
11445	Conti 2021	2021	Is caregiver quality of life predicted by their perceived burden? A cross-sectional study of family caregivers of people with spinal cord injuries	Conti, A	European Union	To identify predictors of quality of life (QoL) among family caregivers of people with spinal cord injuries (SCI), considering caregiver and care recipient characteristics, and to evaluate the predictive value of caregiver burden (CB) on the QoL of family caregivers	Cross sectional study	Children (under the age of 18 years); Adults (18 years to 64 years); Older persons (65 years and above)	18 years to 64 years; 65 years and over	Both male and female	Spouse or partner; Other	Home based	Long term (caring for those with a disability or chronic health condition including mental health conditions	Direct (anything face-to-face with client incl online and over the phone; Indirect (for client NOT with client e.g. shopping running errands, case management, notifying GP)	General activities of daily living (washing, feeding, shopping, Transporation - including to medical appts). Not limited to ADLS.; Psychological wellbeing (includes emotional support, coaching, counselling, conversation, social engagement and support)	both paid and unpaid	Time (time spent providing informal care or providing formal care); Quality of life (cost to the care giver wellbeing or self)	Caregiver Burden Inventory in Spinal Cord Injuries (CBI-SCI), Modified Barthel Index, QoL Short Form-36 (SF-36)	No		the predictive value of economic status on the mental dimensions of QoL in this study might confirm that psychological distress and depression are more frequent in caregivers with a reduced income		self-funded	no		60	Specific interventions that reduce the burden of family caregivers of SCI survivors should be designed and assessed to enhance and accelerate the improvement of their well-being. Health policies might focus on preventive strategies and interventions that target caregivers with the identified characteristics to offer health, economic, and social support	Caring for people with spinal cord injury carries a higher burden than the general population. caregiver puts a strain on relationships with a high rate of divorce in spinal cord injury caring relationships.	formal care presence improves mental health of the caregivers. Paid support provides some relief. The findings of this study seem to indicate that caregiver characteristics and contextual factors strongly predict caregiver QoL, and that, in contrast, care recipient characteristics do not predict caregiver well-being.
11473	Costa 2023	2023	The economic burden experienced by carers of children who had a critical deterioration at a tertiary childrens hospital in the United Kingdom (the DETECT study): an online survey	Costa, E	UK	to determine the economic burden imposed on carers caring for hospitalised children that experience critical deterioration events	Cross sectional study	Children (under the age of 18 years)	18 years to 64 years	Both male and female	Parent; Other: Single parent	Hospital	Short term (caring for those with injuries or illness - short term conditions)	Indirect (for client NOT with client e.g. shopping running errands, case management, notifying GP)	Not reported	unpaid (informal)	Financial (including payment, cost to care-giver such as transport or parking, treatment e.g. bills, medications, tests); Employment (absenteeism and lost productivity; Time (time spent providing informal care or providing formal care)	survey	No		Direct out-of-pocket costs for carers are substantial (Â£164 per week), mostly driven by travelling and food and drink expenditure. Sizeable differences are identified when comparing costs for carers that can stay at the hospital, with carers who had to travel to and from their homes. Moreover, weekly productivity losses for working carers are estimated at Â£195. The direct out-of-pocket payments…		self-funded	no		61	Further studies should be developed to inform policy makers on the economic burden faced by carers. These can be crucial to help the design and implementation of policies to support carers during their childrenâ€™s admission to critical care units	Out-of-pocket expenses and job productivity losses. Higher financial burden for single parents. Visiting periods were restricted during Covid lockdowns, and wage losses.	Accommodation is prioritised for carers who live furthest from the hospital or for children who are seriously ill.
11499	Craig 2020	2020	Working and Caring at Home: Gender Differences in the Effects of Covid-19 on Paid and Unpaid Labor in Australia	Craig, L	Australia	Reports early results from a survey of Australian men and women, conducted during state-imposed lockdown in May 2020, on how the pandemic affected paid work, domestic work, and caring responsibilities.	Cross sectional study	Children (under the age of 18 years); Adults (18 years to 64 years); Older persons (65 years and above)	Not reported	Both male and female	Parent	Home based	Long term (caring for those with a disability or chronic health condition including mental health conditions	Direct (anything face-to-face with client incl online and over the phone	General activities of daily living (washing, feeding, shopping, Transporation - including to medical appts). Not limited to ADLS.	unpaid (informal)	Time (time spent providing informal care or providing formal care)		Other: Described		Since the industrial revolution, paid work has usually been performed outside the household, with the home more often rhetorically characterized as a site of leisure, a refuge from â€œworkâ€. This conceptualization is highly gendered, since household production housework, raising children, voluntary work, and family care was essential labor mostly done at home by women	Folbre, 2014	Not reported	no		62	Overall, the findings here imply that without making care a social issue, not a private matter for individuals to solve, gendered divisions of labor will change little post-pandemic. Indeed, without direct public policy attention and support to the care economy, both paid and unpaid, we are likely to see wider rather than narrower gender disparity. But crises are important opportunities for chang…	Free childcare was the first national support measure to be wound back when lockdowns eased; it ended in mid-July. Feelings of a lack of spare time.	Men did more caring duties during COVID, but not more housework, than usual times. Multitasking of paid work, care and housework occurred.
11544	Czarnuch 2019	2019	Informing the development of assistive technologies for persons with dementia by connecting financial measures of wealth to perceptions of task dependence	Czarnuch, S	Canada	To unpack how financial burden, operationalized as direct (e.g., income) and indirect (e.g., caregiver education, employment status) measures of wealth and assets, affect the perceived independence of people with dementia	Cross sectional study	Adults (18 years to 64 years); Older persons (65 years and above)	18 years to 64 years; 65 years and over	Both male and female	Not reported	Home based	Long term (caring for those with a disability or chronic health condition including mental health conditions	Direct (anything face-to-face with client incl online and over the phone; Indirect (for client NOT with client e.g. shopping running errands, case management, notifying GP)	General activities of daily living (washing, feeding, shopping, Transporation - including to medical appts). Not limited to ADLS.; Psychological wellbeing (includes emotional support, coaching, counselling, conversation, social engagement and support)	unpaid (informal)	Financial (including payment, cost to care-giver such as transport or parking, treatment e.g. bills, medications, tests)	survey	No		Overall our findings are consistent with our premise, that financial measures of socio-economic status, wealth and assets will impact caregiverâ€™s perceptions of task independence sufficiently such that we can use these objective financial factors to predict care recipient task independence.		self-funded	no		63	we can see a clear opportunity for the development of assistive technologies that target instrumental daily tasks in the home or community setting. Thus, it is promising that we can use these models to target future AT development in areas that would be of most assistance, taking into account the unique financial characteristics and occupational realities of the caregiver and care recipient, pote…	The caregivers in our sample tend to have less wealth, education, income, and disposable assets, and are less likely to have full-time employment.	The potentiality of assistive technology to assist in such areas (orientation, instrumental ADL) can clearly impact the situations of both care providers and care recipients by relieving to some extent financial burden while meeting care needs.
11563	Dachs 2022	2022	Patient's determinants of subjective and objective burden in caregivers of people with first episode psychosis	Dachs, I	European Union	To elucidate the clinical and sociodemographic characteristics of FEP (first episode psychosis) patients that influence the objective and subjective burdening of their informal caregivers. from the GENIPE study.	Cross sectional study	Children (under the age of 18 years); Adults (18 years to 64 years)	18 years to 64 years	Both male and female	Spouse or partner; Parent; Other	Home based	Short term (caring for those with injuries or illness - short term conditions)	Direct (anything face-to-face with client incl online and over the phone; Indirect (for client NOT with client e.g. shopping running errands, case management, notifying GP)	General activities of daily living (washing, feeding, shopping, Transporation - including to medical appts). Not limited to ADLS.; Psychological wellbeing (includes emotional support, coaching, counselling, conversation, social engagement and support)	unpaid (informal)	Time (time spent providing informal care or providing formal care); Quality of life (cost to the care giver wellbeing or self)	Objective and subjective family burden interview (ECFOS-II)	No				self-funded	no		64	More gender sensitive understandings of the disease could be gained from a larger study.	Lower social functioning of the patient resulted in higher assistance in ADLS required. Younger age resulted in more change to caregivers routine. Low social function increased burden for the carer, loss of work and higher direct cost to families.	Early support programs and psychoeducational interventions for care givers.
11590	Darabos 2023	2023	Assessing health, psychological distress and financial well-being in informal young adult caregivers compared to matched young adult non-caregivers	Darabos, K	United States	to examine differences in overall health, psychological distress, and financial strain among a propensity matched sample of YACs compared to young adult non-caregivers (YANCs) from a nationally representative database and to examine differences in these outcomes by caregiving role (caring for a child vs. other family member). from National Cancer Instituteâ€™s 2019 HINTS 5 Cycle 3 cohort.	Cross sectional study	Not reported	18 years to 64 years	Both male and female	Child (under 18 years); Spouse or partner; Parent; Wider family network	Home based	Not reported	Not reported	Not reported	unpaid (informal)	Time (time spent providing informal care or providing formal care); Quality of life (cost to the care giver wellbeing or self)	National Cancer Instituteâ€™s 2019 HINTS 5 Cycle 3 cohort. Patient Health Questionnaire for Anxiety and Depression [PHQ-4; )	No				self-funded	no		65	Future research would benefit from examining the positive aspects of caregiving as a protective effect on health and well-being among YAs. It is crucial to expand research among this population to better understand key causal mechanisms underpinning associations between caregiving and health and well-being such that appropriate interventions and support resources can be delivered to YACs in order…	Higher anxiety when caring for someone other than a child. Younger carers don't care for their own health when caring for others. high cognitive load required to attempt to anticipate needs and safety intensifies the burden.	both young carers and non-carers should no difference in physical activity (leisure)= coping resource and is prioritised.
11605	Davies 2020	2020	The impact of assistive technology on burden and psychological well-being in informal caregivers of people with dementia (ATTILA Study)	Davies, A	UK	assessed the impact of ATT on informal caregiversâ€™ burden and psychological well-being.	Randomised controlled trial	Adults (18 years to 64 years); Older persons (65 years and above)	18 years to 64 years; 65 years and over	Both male and female	Spouse or partner; Other	Home based	Long term (caring for those with a disability or chronic health condition including mental health conditions	Not reported	Not reported	unpaid (informal)	Quality of life (cost to the care giver wellbeing or self)	Zarit, CES-D-10 (depressed mood), STAI-6 (anxiety)	No				self-funded	no		66	future work should determine the minimum sample size to detect an effect of the ATT intervention based on expected effect size for caregiver outcomes. It may well be that longer follow-up times and additional support interventions for caregivers are necessary to effect benefits for caregivers' outcomes. It may also be fruitful to examine at which stage of the condition assistive technologies shou…	Where the care recipient died or went into care, the carer was no longer followed up. this is a limitation in studies that include older people with dementia.	Interventions aiming to specifically target caregiver well-being alongside the deployment of ATT may be important for delaying institutionalization and associated costs. caregiver psychology techniques.
11624	DeConinck 2023	2022	Informal care burden during the COVID-19 pandemic in Flanders, Belgium: The role of perceived threat, personality and resilience	DeConinck, D.	European Union	Investigate how socio-demographic characteristics (age, gender and education) and informal care relationship characteristics (e.g., time spent on care, number of informal caregivers, professional care) are linked with informal care burden during the COVID-19 pandemic.	Cross sectional study	Not reported	18 years to 64 years; 65 years and over	Both male and female	Adult child (18 years and older); Spouse or partner; Parent; Wider family network; Friends and neighbours	Home based	Long term (caring for those with a disability or chronic health condition including mental health conditions	Not reported	General activities of daily living (washing, feeding, shopping, Transporation - including to medical appts). Not limited to ADLS.; Psychological wellbeing (includes emotional support, coaching, counselling, conversation, social engagement and support); Not reported	unpaid (informal)	Time (time spent providing informal care or providing formal care); Quality of life (cost to the care giver wellbeing or self)	Brief resilience scale, pre and post COVID	No				Not reported	no		67	support structures for informal caregivers should be kept running during crises (COVID) now and in the future, but it is also important to adopt a case-by-case basis to look at support for informal caregivers.	Informal care burden was strongly linked with a socioeconomic gradient, time investment changes in care since the start of the pandemic, and whether there was more than one informal caregiver. Individuals who were not the only informal caregiver reported a lower burden in general.	individuals who were satisfied with (their collaboration with) professional caregivers reported lower care burden.
11642	deVries 2021	2021	Patient, family and productivity costs of end-stage renal disease in the Netherlands; exposing non-healthcare related costs	deVries, E.	European Union	To estimate patient and family costs, including informal care costs and out-of-pocket costs, and costs due to productivity loss related to ESRD, for patients receiving dialysis and living with a kidney transplant, using a bottom-up approach.	Economic evaluation	Adults (18 years to 64 years); Older persons (65 years and above)	Not reported	Both male and female	Other: Family	Home based	Long term (caring for those with a disability or chronic health condition including mental health conditions	Direct (anything face-to-face with client incl online and over the phone	General activities of daily living (washing, feeding, shopping, Transporation - including to medical appts). Not limited to ADLS.	unpaid (informal)	Financial (including payment, cost to care-giver such as transport or parking, treatment e.g. bills, medications, tests); Employment (absenteeism and lost productivity; Time (time spent providing informal care or providing formal care)	iPCQ (iMTA Productivity Cost Questionnaire)	No		In this study, informal care concerns household or practical support (e.g. financial matters), assistance in personal care or treatment (e.g. medication), or transport.		self-funded	no		68	Reveal non-healthcare costs to understand the full burden of disease on patients and family.	High non-healthcare costs are relevant costs that add to societal burden (societal perspective).
11655	Dehn-Hindenberg 2021	2021	Long-term Occupational Consequences for Families of Children With Type 1 Diabetes: The Mothers Take the Burden	Dehn-Hindenberg, A.	European Union	To highlight the burden of type 1 diabetes on families and provide necessary information to diabetes therapy/technology developers and policymakers to improve the quality of life of the families living with a child diagnosed with diabetes	Cross sectional study	Children (under the age of 18 years)	18 years to 64 years	Both male and female	Parent; Other; Other: Single parent	Home based	Long term (caring for those with a disability or chronic health condition including mental health conditions	Not reported	General activities of daily living (washing, feeding, shopping, Transporation - including to medical appts). Not limited to ADLS.	unpaid (informal)	Employment (absenteeism and lost productivity	questionnaire / survey	No				self-funded	no		69	Urgent need for action to reduce the burden on families and to provide professional, social, and regulatory support, especially for mothers of young children with diabetes.	Mothers of young children with newly diagnosed diabetes experienced negative consequences in their occupational situation. This inequality for mothers can have long-term negative consequences for their mental health and future economic situation.	New technologies, such as CGM and CSII, have significantly contributed to more stable metabolic control in patients and to parents well-being by reducing fear of severe hypoglycemia in their child (21,22,40).
11697	Dhanji 2021	2021	Estimating an exchange-rate between care-related and health-related quality of life outcomes for economic evaluation: An application of the wellbeing valuation method	Dhanji, N	UK	To calculate â€œexchange ratesâ€ between care-related outcomes (the Carer Experience Scale and CarerQoL-7D) and health-related (the EQ-5D- 5L) outcomes.	Cross sectional study	Not reported	18 years to 64 years; 65 years and over	Both male and female	Spouse or partner; Other	Home based	Long term (caring for those with a disability or chronic health condition including mental health conditions	Not reported	Not reported	unpaid (informal)	Quality of life (cost to the care giver wellbeing or self)	Carer Experience Scale and CarerQoL-7D, health-related (the EQ-5D- 5L)	No				self-funded	no		70	More research is needed to address multi-collinearity issues, as well as analysing the normative implications of using wellbeing valuations for outcomes in cost-utility analysis.	We acknowledge that the models may face a multicollinearity problem as there is clearly some conceptual overlap between the HRQoL and CRQoL instruments.	The exchange rates estimated in this study offer a means for providers and users of economic evaluation to quantitively compare and aggregate CES or CarerQoL-7D outcomes with EQ-5D-5L outcomes in economic evaluations that include both effects. The wellbeing valuation method offers promise for estimating the relative value of different outcomes for economic evaluation.
11706	Diaz 2020	2020	Optimism as a key to improving mental health in family caregivers of people living with Alzheimers disease	Diaz, A	European Union	The aim of the present work was to study the serial multiple mediating role of optimism, perceived social support and subjective burden in the relationship between objective burden and psychological distress in caregivers of people with Alzheimer s Disease (AD)	Cross sectional study	Not reported	18 years to 64 years; 65 years and over	Both male and female	Adult child (18 years and older); Spouse or partner; Wider family network	Home based	Long term (caring for those with a disability or chronic health condition including mental health conditions	Direct (anything face-to-face with client incl online and over the phone	General activities of daily living (washing, feeding, shopping, Transporation - including to medical appts). Not limited to ADLS.; Psychological wellbeing (includes emotional support, coaching, counselling, conversation, social engagement and support); Clinical (includes supervision for those with mental health conditions, general clinical nursing care, allied health care, cognitive impairment)	unpaid (informal)	Time (time spent providing informal care or providing formal care); Quality of life (cost to the care giver wellbeing or self)	General Health Questionnaire (GHQ), the Life Orientation Test-Revised (LOT-R), the Functional Social Support Questionnaire (DUKE.UNC), the Zarit Burden Interview	No				self-funded	no		71	New perspective could emerge on interventions to improve positive psychological mediating variables, such as the positive aspects of caregiving, sense of humour, subjective happiness. These interventions may provide caregivers with a positive and optimistic attitude and help them to coordinate the different formal and informal social support resources to match their needs. Interventions based on …		Caregivers with high level of optimism perceive lower subjective burden and higher social support than those with low level of optimism, confirming the key role of optimism as one of the more relevant variables in Pearlin's Stress Process for care situations. Optimism is a key variable that affects perceived social support and subjective burden, indirectly affecting caregivers mental health, this…
11719	Diminic 2021	2021	Quantifying the size of the informal care sector for Australian adults with mental illness: caring hours and replacement cost	Diminic, S.	Australia	To quantify and value the total informal support provided by family and friends to Australian adults with mental illness in 2018.	Economic evaluation	Not reported	Under 18 years; 18 years to 64 years; 65 years and over	Both male and female	Not reported; Other	Home based	Long term (caring for those with a disability or chronic health condition including mental health conditions	Direct (anything face-to-face with client incl online and over the phone; Indirect (for client NOT with client e.g. shopping running errands, case management, notifying GP)	General activities of daily living (washing, feeding, shopping, Transporation - including to medical appts). Not limited to ADLS.; Psychological wellbeing (includes emotional support, coaching, counselling, conversation, social engagement and support)	unpaid (informal)	Financial (including payment, cost to care-giver such as transport or parking, treatment e.g. bills, medications, tests); Time (time spent providing informal care or providing formal care)	Monte Carlo simulation (10,000 iterations) was conducted using the Excel add-in Ersatz [58] to calculate final replacement cost estimates with 95% uncertainty intervals (UIs). (The replacement cost, also known as the proxy good or market price approach, is the most common method applied to quantify and value informal care [8].) The 2016 University of Queensland Carer Survey (UQCS)	No		It is possible to value the contribution of informal carers to the mental health system in economic terms, by calculating the hypothetical replacement cost of that unpaid support.	Weatherly H, Faria R, van den Berg B (2017)	self-funded	no		72	This study highlights the importance of including the costs of informal care as a standard component of economic evaluations of mental health services.	carer and consumer out-of-pocket costs, and potential negative impacts of intensive caring on carersâ€™ own health and engagement with activities like employment.
11728	Ding 2022	2022	Factors associated with family caregiver burden among frail older persons with multimorbidity	Ding, T	Asia	To determine the prevalence of caregiver burden for primary family caregivers of frail older adults with multimorbidity. We also investigated the factors that were associated with primary family caregiver burden.	Cross sectional study	Older persons (65 years and above)	18 years to 64 years; 65 years and over	Both male and female	Adult child (18 years and older); Spouse or partner; Wider family network	Home based	Long term (caring for those with a disability or chronic health condition including mental health conditions	Not reported	Not reported	unpaid (informal)	Time (time spent providing informal care or providing formal care); Quality of life (cost to the care giver wellbeing or self)	Zarit	No				self-funded	no		73	We suggest that further exploratory studies to find out the reasons for Chinese primary family caregivers being more burdened compared to the non-Chinese primary family caregivers as well as the specific factors related to increased time caregiving per week and primary family caregiver burden. This would help in the development of specific interventions with the goal of alleviating caregiving bur…	Cultural factors impact the level of burden. The number of chronic diseases the care recipient has increases the level of carer burden. more hours of care giving = higher burden.	Having dementia was not associated with higher burden in this study.
11757	Domaradzki 2023	2023	Caring for Children with Dravet Syndrome: Exploring the Daily Challenges of Family Caregivers	Domaradzki, J.	European Union	To explore the experiences, daily challenges and needs related to caring for DS children.	Cross sectional study	Children (under the age of 18 years)	18 years to 64 years	Both male and female	Parent; Sibling; Grandparent	Home based	Long term (caring for those with a disability or chronic health condition including mental health conditions	Direct (anything face-to-face with client incl online and over the phone; Indirect (for client NOT with client e.g. shopping running errands, case management, notifying GP)	General activities of daily living (washing, feeding, shopping, Transporation - including to medical appts). Not limited to ADLS.	unpaid (informal)	Financial (including payment, cost to care-giver such as transport or parking, treatment e.g. bills, medications, tests); Employment (absenteeism and lost productivity	survey	No				self-funded; Public (through state, federal subsidies)	no		74	DS carers need more coping resources and support from families, government and social institutions and healthcare professionals.	children's health problems, mood swings, reduced mobility, behavioral changes and changes in personality, which influence many aspects of a caregivers daily life. Medical expenses, transport costs, lack of time for caregiver, problems at work due to caregiving responsibilities.	While the majority of caregivers declared that family was the main source of social support the internet and support groups on Facebook were also indicated as important sources of support. Additionally, 22.7% of caregivers pointed to physicians.
11772	Doroszkiewicz 2022	2022	Usability of the COPE Index in the assessment of subjective caregiving burden of family caregivers of older people: A cross-sectional Study	Doroszkiewicz, H.	European Union	To evaluate the usability of the COPE Index in the assessment of subjective caregiving burden of family caregivers providing care for older people in their home environment.	Cross sectional study	Older persons (65 years and above)	18 years to 64 years; 65 years and over	Both male and female	Adult child (18 years and older); Spouse or partner; Sibling; Wider family network; Friends and neighbours	Home based	Long term (caring for those with a disability or chronic health condition including mental health conditions	Direct (anything face-to-face with client incl online and over the phone; Indirect (for client NOT with client e.g. shopping running errands, case management, notifying GP)	General activities of daily living (washing, feeding, shopping, Transporation - including to medical appts). Not limited to ADLS.	both paid and unpaid	Employment (absenteeism and lost productivity; Time (time spent providing informal care or providing formal care)	COPE Index questionnaire,	No				self-funded; Not reported	no		75	Determine the factors associated with the negative impact of care. e.g. a higher number of nights devoted to care, growing limitations in professional life, the choice to provide care, the caregiver's emotional state, the lack of support from family members and support in the caregiving role, and deteriorated cognitive functions in the care recipient.	Excessive and chronic burden of a family caregiver	Family caregivers are natural partners of formal care providers. Feeling appreciated in the role.
11817	Dunbar 2018	2018	Projected Costs of Informal Caregiving for Cardiovascular Disease: 2015 to 2035	Dunbar, S.	United States	Estimate projections of costs of informal caregiving attributable to CVD for 2015 to 2035.	Economic evaluation	Adults (18 years to 64 years); Older persons (65 years and above)	Not reported	Both male and female	Not reported	Home based	Long term (caring for those with a disability or chronic health condition including mental health conditions	Direct (anything face-to-face with client incl online and over the phone; Indirect (for client NOT with client e.g. shopping running errands, case management, notifying GP)	General activities of daily living (washing, feeding, shopping, Transporation - including to medical appts). Not limited to ADLS.	unpaid (informal)	Time (time spent providing informal care or providing formal care)	Replacement cost approach	yes		Informal caregiving is defined as home care that is provided without payment by family members or friends of the care recipient.	authors	self-funded	no		76	Develop and deploy a national caregiving strategy. A greater understanding of the interaction between unpaid and paid caregiving and the type of care provided would help inform and possibly reduce variances in state Medicaid policies/reimbursement and variances in Medicaid plan coverage	The projected cost of informal caregiving attributable to CVD is $61 billion in 2015 with a projected increase to $128 billion in 2035. At the per-person level, the burden of informal caregiving for CVD is greatest among blacks and individuals â‰¥80 years of age.	Receipt of informal care reduces the probability of or delays nursing home entry.
11844	Edelstein 2018	2018	Profile and burden of care among caregivers of Ultra-Orthodox Frail Elders	Edelstein, O.	Asia	The aims of this study were (1) to portray the profile of Ultra-Orthodox Jewish (UOJ) caregivers and their BoC; (2) to explore relations between care recipientsâ€™ characteristics, care situations, characteristics of caregivers, and BoC.	Cross sectional study	Older persons (65 years and above)	18 years to 64 years; 65 years and over	Both male and female	Adult child (18 years and older); Spouse or partner; Other	Home based	Long term (caring for those with a disability or chronic health condition including mental health conditions	Direct (anything face-to-face with client incl online and over the phone	General activities of daily living (washing, feeding, shopping, Transporation - including to medical appts). Not limited to ADLS.; Not reported	unpaid (informal)	Time (time spent providing informal care or providing formal care); Quality of life (cost to the care giver wellbeing or self)	abridged Zarit Burden Interview, Hospital Anxiety and Depression Scale (HADS)	No				self-funded	no		77	Develop interventions to assist caregivers with health-related quality of life and anxiety.	Poor self-rated health of caregiver, caregiver anxiety	A sense of filial duty, social support, cultural norms, religious beliefs.
11859	Eggers 2018	2018	Re-conceptualising the relationship between de-familialisation and familialisation and the implications for gender equality the case of long-term care policies for older people	Eggers, T.	European Union	To explore how far the concept of de-familialisation/familialisation is still an adequate approach to the classification of welfare state policies towards LTC for older people.	Cross-national comparative approach	Older persons (65 years and above)	18 years to 64 years	Both male and female	Not reported	Home based	Long term (caring for those with a disability or chronic health condition including mental health conditions	Not reported	Not reported	both paid and unpaid	Financial (including payment, cost to care-giver such as transport or parking, treatment e.g. bills, medications, tests)	The European Quality of Life Survey, document analysis of care policy laws	No				Public (through state, federal subsidies)	no		78	It's important to consider both de-familialization (reducing reliance on family care) and familialization (supporting family caregivers) in long-term care policies.	Gender inequality in care provision, women in traditional caring roles. The findings show that the most equal gender distribution in caregiving is found in Denmark (0.3%) and the Czech Republic (0.7%), the countries which therefore show the highest gender equality in regard the daily care provision. The gender gap is somewhat wider in Germany (6.3%) and in Italy (9.4%). The gender gap is widest i…	Welfare states that combine highly generous LTC policy on extra-familial care and care performed by family members will promote gender equality the most by offering family members both the option not to perform care themselves and use generous extra-familial ser- vices instead, as well as generous financial and social security provisions for persons who wish to care for their relatives, thus also…
11860	Eichten 2021	2021	Lifetime Costs for Treated Follicular Lymphoma Patients in the US	Eichten, C.	United States	To estimate the lifetime costs of patients receiving treatment for follicular lymphoma (FL) in the United States.	Markov cohort model	Adults (18 years to 64 years); Older persons (65 years and above)	Not reported	Both male and female	Not reported	Hospital	Long term (caring for those with a disability or chronic health condition including mental health conditions	Direct (anything face-to-face with client incl online and over the phone	Clinical (includes supervision for those with mental health conditions, general clinical nursing care, allied health care, cognitive impairment)	both paid and unpaid	Financial (including payment, cost to care-giver such as transport or parking, treatment e.g. bills, medications, tests); Employment (absenteeism and lost productivity; Time (time spent providing informal care or providing formal care)	Costs considered in the model included direct medical care costs and indirect costs of productivity losses for patients and their caregivers	No				Not reported	no		79	Need more studies that include indirect costs of productivity losses for patients and caregivers	Patients with FL who receive treatment have relatively high expected lifetime costs over a life expectancy of approximately 14.5 years from initiation of treatment. Caregiver lost work time over long period.
11864	Ekman 2021	2021	Cost analysis of informal care: estimates from a national cross-sectional survey in Sweden	Ekman, B.	European Union	Estimate the direct and indirect costs to caregivers in Sweden	Cross sectional study	Not reported	18 years to 64 years; 65 years and over	Both male and female	Not reported	Other: Not reported	Not reported	Not reported	Not reported	unpaid (informal)	Financial (including payment, cost to care-giver such as transport or parking, treatment e.g. bills, medications, tests); Employment (absenteeism and lost productivity; Time (time spent providing informal care or providing formal care); Quality of life (cost to the care giver wellbeing or self)	Prevalence, bottom-up approach. Societal perspective.	No				self-funded	no		80	Further studies are needed to understand the cost of informal care also to other parts of society, including local municipalities and employers and of the intangible effects on informal carers.	Out of pocket costs for care. Lost work productivity for caregiver. Loss of sleep.	Providing informal care to a close relative or acquaintance also has benefits in terms of a sense of accomplishment and satisfaction
11870	ElAyadi 2023	2023	The social, economic, emotional, and physical experiences of caregivers for women with female genital fistula in Uganda: A qualitative study	ElAyadi, A.	Africa	To explore the firsthand experiences of informal primary caregivers of women with female genital fistula in Uganda.	Qualitative research	Not reported	Under 18 years; 18 years to 64 years	Both male and female	Parent; Sibling; Wider family network; Friends and neighbours; Other: Daughters, age not specified.	Hospital	Long term (caring for those with a disability or chronic health condition including mental health conditions; Short term (caring for those with injuries or illness - short term conditions)	Direct (anything face-to-face with client incl online and over the phone; Indirect (for client NOT with client e.g. shopping running errands, case management, notifying GP)	General activities of daily living (washing, feeding, shopping, Transporation - including to medical appts). Not limited to ADLS.; Psychological wellbeing (includes emotional support, coaching, counselling, conversation, social engagement and support)	unpaid (informal)	Financial (including payment, cost to care-giver such as transport or parking, treatment e.g. bills, medications, tests); Employment (absenteeism and lost productivity; Time (time spent providing informal care or providing formal care); Quality of life (cost to the care giver wellbeing or self)		No				self-funded	no		81	Further exploration of context-specific caregiver experiences to inform long-term solutions for each setting of hospital and community.	Underfunded hospitals and lack of health workers lead to reliance on informal caregivers who have economic constraints that hinder their ability to support women with fistula effectively. Fear and stigma about the condition.	Caregivers that reported a sense of purpose, along with tangible (i.e. financial, food, supplies, etc.) and intangible (i.e. verbal encouragement and appreciation, listening, etc.) supports from family or community, described fewer negative impacts to their mental health and wellbeing.
11875	Elgadi 2022	2022	Economic hardship among principal family caregivers of cancer patients at Khartoum oncology hospital 2020: a cross-sectional study	Elgadi, A	Africa	To estimate the perceived caregiversâ€™ economic burden in the subsequent aspects: financial strain, inability to make ends meet, not enough money for necessities, and economic adjustments/cutbacks	Cross sectional study	Adults (18 years to 64 years); Older persons (65 years and above)	18 years to 64 years; 65 years and over		Wider family network; Not reported		Long term (caring for those with a disability or chronic health condition including mental health conditions	Not reported	Not reported	unpaid (informal)	Financial (including payment, cost to care-giver such as transport or parking, treatment e.g. bills, medications, tests)	Economic Hardship Questionnaire (EHQ)	No				Not reported	no		82	Add a qualitative approach to get into the depth of the problem and consider solutions suggested by caregivers themselves. include oncologists as well.	financial difficulties are associated with maladaptive behavior.	screening for financial difficulties
11892	Engel 2020	2020	Measuring Carer Outcomes in an Economic Evaluation: A Content Comparison of the Adult Social Care Outcomes Toolkit for Carers, Carer Experience Scale, and Care-Related Quality of Life Using Exploratory Factor Analysis	Engel, L	Australia	investigate the extent to which these 3 instruments measure complementary or overlapping constructs	Cross sectional study	Adults (18 years to 64 years)	18 years to 64 years; 65 years and over	Both male and female	Adult child (18 years and older); Spouse or partner; Wider family network; Friends and neighbours	Home based	Long term (caring for those with a disability or chronic health condition including mental health conditions; Short term (caring for those with injuries or illness - short term conditions)	Not reported	Not reported	unpaid (informal)	Time (time spent providing informal care or providing formal care); Quality of life (cost to the care giver wellbeing or self)	Care-Related Quality of Life, Care Experience Scale, Adult Social Care Outcomes toolkit for carers.	No				self-funded	no		83	While our study findings have shown that the 3 carer-related preference-based measures capture different constructs, it remains to be tested which of those measures are more appropriate and psychometrically sound in informal carers. Future research should also examine the implications of the choice of carer-related preference-based measure in an economic evaluation on the cost-effectiveness infer…	The identification of carer networks (e.g., only the primary carer or all carers involved with providing care) poses another challenge as well as general methodological challenges in incorporating spillover effects in conventional practices in economic evaluation.
11894	Engelgeer 2022	2022	An economic evaluation of the NightWatch for children with refractory epilepsy: Insight into the cost-effectiveness and cost-utility	Engelgeer, A	European Union	We performed an economic evaluation, from a societal perspective, to examine the cost-utility and cost effectiveness of a wearable multimodal seizure detection device: NightWatch	Cross sectional study	Children (under the age of 18 years)	18 years to 64 years	Both male and female	Not reported	Home based	Long term (caring for those with a disability or chronic health condition including mental health conditions	Direct (anything face-to-face with client incl online and over the phone; Indirect (for client NOT with client e.g. shopping running errands, case management, notifying GP)	General activities of daily living (washing, feeding, shopping, Transporation - including to medical appts). Not limited to ADLS.; Psychological wellbeing (includes emotional support, coaching, counselling, conversation, social engagement and support); Clinical (includes supervision for those with mental health conditions, general clinical nursing care, allied health care, cognitive impairment)	unpaid (informal)	Financial (including payment, cost to care-giver such as transport or parking, treatment e.g. bills, medications, tests); Employment (absenteeism and lost productivity; Time (time spent providing informal care or providing formal care); Quality of life (cost to the care giver wellbeing or self)	From another study (PROMISE). Caregiver Strain Index, quality of life (EQ-5D-5L), Institute for Medical Technology Assessment Productivity Costs Questionnaire [iMTA PCQ])	No				Not reported	no		84	future studies could explore the impact on ED presentations and alarm fatigue.	whilst the technology reduced cost and burden, it is expensive to purchase.	use of technology can support a reduction in stress
11913	Ertl 2019	2019	Perceived stress, resilience, and health related quality of life among Parkinson's disease caregivers in Mexico	Ertl, M	Latin America	to examine whether resilience moderates the relation between perceived stress and healthâ€related quality of life (HRQOL) among Parkinson's disease caregivers in Mexico	Cross sectional study	Not reported	18 years to 64 years	Both male and female	Adult child (18 years and older); Spouse or partner; Parent; Sibling	Home based	Long term (caring for those with a disability or chronic health condition including mental health conditions	Not reported	Not reported	unpaid (informal)	Time (time spent providing informal care or providing formal care); Quality of life (cost to the care giver wellbeing or self)	healthâ€related quality of life	No				self-funded	no		85	Caregiver interventions may benefit from targeting affective, cognitive, and behavioural forms of resilience building to improve mental HRQOL		resilience can moderate the relationship between perceived stress and mental stress.
11925	EstradaFernandez 2019	2019	Informal care. European situation and approximation of a reality	EstradaFernandez, E	European Union	To analyse the effects on the health of informal carers living with a dependent person and the number of hours taken up by this care. Results between genders will be compared with other situations (time, energy commitments, influential socio-economic factors and differences (among countries)	Cross sectional study	Not reported	18 years to 64 years	Both male and female	Child (under 18 years); Adult child (18 years and older); Spouse or partner; Parent; Sibling; Grandparent; Wider family network; Friends and neighbours; Other	Home based	Long term (caring for those with a disability or chronic health condition including mental health conditions; Short term (caring for those with injuries or illness - short term conditions)	Not reported	Not reported	unpaid (informal)	Time (time spent providing informal care or providing formal care); Quality of life (cost to the care giver wellbeing or self)	larger study European Social Survey (ESS	No		These results show political implications and the need to apply gender policies to reconcile and regulate the distribution of the income of economically more vulnerable families, as well as the provision of social services to help dependents		self-funded	no		86	It is necessary to expand some health indicators that reflect deeper this reality. Longitudinal analysis could provide more information about casual relation among the selected variables studied in this research	being a carer is associated with perceived poor health. women tend to be long term carers and men short. This study shows that being a woman, with an intense load of hours of care, with a low level of education and economic difficulties, as well as belonging to countries in the south or east of Europe, are considered to be risk factors for carers.
11944	Eyaloba 2021	2021	Profile and needs of primary informal caregivers of older patients in Belgian geriatric day hospitals: a multicentric cross sectional study	Eyaloba, C	European Union	We define the characteristics of primary informal caregivers (PIC) of patients aged 75 years and older admitted to geriatric day hospitals (GDH) in Belgium	Cross sectional study	Older persons (65 years and above)	18 years to 64 years; 65 years and over	Both male and female	Adult child (18 years and older); Spouse or partner; Sibling; Friends and neighbours; Other	Home based	Long term (caring for those with a disability or chronic health condition including mental health conditions	Direct (anything face-to-face with client incl online and over the phone	General activities of daily living (washing, feeding, shopping, Transporation - including to medical appts). Not limited to ADLS.	unpaid (informal)	Quality of life (cost to the care giver wellbeing or self)	Zarit Burden Index-12 (ZBI-12), self-rated health, social restriction due to caregiving and financial participation.	No				self-funded	no		87	highlight the importance of financial and psychosocial impacts of helping his/her relative	carers don't know who to go to for help. high burden was associated with living with the relative, the difficulty to take leisure time or vacation and the relatives behavioral and mood disorders.	Geriatric teams play an important role in information.
11968	Farrar 2018	2018	Financial, opportunity and psychosocial costs of spinal muscular atrophy: an exploratory qualitative analysis of Australian carer perspectives	Farrar, M.	Australia	To gain insights into the effects caring for a child with SMA has on the costs incurred by families caring for a child with SMA from carer perspectives to identify gaps in provision of care, inform public policy and cost-effectiveness analyses.	Qualitative research	Children (under the age of 18 years)	18 years to 64 years	Female	Parent	Home based	Long term (caring for those with a disability or chronic health condition including mental health conditions	Direct (anything face-to-face with client incl online and over the phone; Indirect (for client NOT with client e.g. shopping running errands, case management, notifying GP)	General activities of daily living (washing, feeding, shopping, Transporation - including to medical appts). Not limited to ADLS.	unpaid (informal)	Financial (including payment, cost to care-giver such as transport or parking, treatment e.g. bills, medications, tests); Employment (absenteeism and lost productivity; Time (time spent providing informal care or providing formal care); Quality of life (cost to the care giver wellbeing or self)	Opportunity costs, semi-structured interviews	No				self-funded; Public (through state, federal subsidies)	no		88	Gaps in equity of access between metropolitan and rural areas were evident. Called for continued efforts to improve information and supportive care services.	Concerns about the impact on siblings. The costs and practicalities of care also often divided the family unit, with attempts to ensure other siblings did not miss out. Ageing and reduced physical capacity of grandparents to be carers. Difficulty accessing appropriate respite services. Anxieties about non-family members tending to their childs needs. Several carers described significant opportuni…	Parents expressed a sense of pride in being able to take care of their child: "our care keeps our child out of hospital" Assistance of grandparents. The internet, Facebook, chat rooms and support organisations were frequently used as information sources. Providing tailored skills-based training and support to staff also has the potential to overcome barriers to care.
11969	Farre 2018	2018	Costs and Burden Associated With Loss of Labor Productivity in Informal Caregivers of People With Dementia	Farre, M.	European Union	Analyzed indirect costs related to loss of labor productivity (LLP) in informal caregivers (ICs) of people with dementia (PwD) and the associated caregiver burden and patientsâ€™ clinical variables.	Cross sectional study	Older persons (65 years and above)	18 years to 64 years; 65 years and over	Both male and female	Adult child (18 years and older); Spouse or partner; Other	Home based	Long term (caring for those with a disability or chronic health condition including mental health conditions	Not reported	Not reported	both paid and unpaid	Employment (absenteeism and lost productivity; Time (time spent providing informal care or providing formal care); Quality of life (cost to the care giver wellbeing or self)	Zarit burden interview (ZBI) EuroQol (EQ-5D) General Health Questionnaire-12 (GHQ-12) Resource Utilization in Dementia (RUD) Human capital approach	No				self-funded; Public (through state, federal subsidies)	no		89	Could use the Work Productivity and Activity Impairment (WPAI) questionnaire to measure presenteeism with respect to indirect costs. It would be interesting in future studies to determine the cost to IC resulting from loss of good health as an indirect-intangible cost, as well as the costs incurred in the use of resources by these caregivers to deal with the detrimental effects on their health as…	The patient clinical factor that most influences absenteeism, lost productivity (LPL) in employed family caregivers (EIC) is cognitive impairment, especially in the home setting. Negative consequences on wellbeing and QoL among EIC can be seen due to the care burden associated with LPL.	Spain has high levels of social cohesion and reliance on informal care, in contrast to some Northern European countries.
11971	Farzi 2019	2019	Caring Burden and Quality of Life of Family Caregivers in Patients Undergoing Hemodialysis: A Descriptive-Analytic Study	Farzi, S	Asia	to investigate the care burden and quality of life in family caregivers of hemodialysis patients and their relationship with some characteristics of caregivers and patients.	Qualitative research	Adults (18 years to 64 years); Older persons (65 years and above)	18 years to 64 years; 65 years and over	Both male and female	Adult child (18 years and older); Spouse or partner; Parent; Sibling; Wider family network	Home based	Long term (caring for those with a disability or chronic health condition including mental health conditions	Not reported	Not reported	unpaid (informal)	Quality of life (cost to the care giver wellbeing or self)	SF-36 quality of life questionnaire. Zarit	No				self-funded	no		90	The researchers suggest that supportive and educational programs should be designed and implemented for this group of patients and their caregivers.	increase in carer burden=decrease in QOL	Home-based care and socio-economic support can reduce the care burden of care givers.
11996	FernandezLorca 2020	2020	Multiple roles and subjective well-being of middle-aged women who are caregivers of elderly people in Chile	FernandezLorca, M	Latin America	the association between being a caregiver to elderly people, performing other social roles, and subjective well-being in middle-aged women in Chile.	Cross sectional study	Older persons (65 years and above)	18 years to 64 years; 65 years and over	Female	Not reported	Home based	Not reported	Direct (anything face-to-face with client incl online and over the phone	General activities of daily living (washing, feeding, shopping, Transporation - including to medical appts). Not limited to ADLS.	unpaid (informal)	Quality of life (cost to the care giver wellbeing or self)	Cantril Scale - Life satisfaction,	No				self-funded	no		91	studies need to determine the causal relationships. cross-sectional studies limit this. It becomes urgent to develop and implement policies that improve the living conditions of elderly people and mitigate the overload of roles that caregivers experience, transiting gradually from a responsibility centered on families, and more specifically on women as caregivers, toward a social co-responsibility	care giving is impacted by other roles the carer has in the household, eg parent, head of household.	having higher education and income along with good health, increases carer satisfaction levels.
12006	Ferretti 2021	2021	Virtual Support in Dementia: A Possible Viable Strategy for Caregivers	Ferretti, C.	Latin America	To present the feasibility of a pilot study on the use of a support action contemplated by the Caad Project indirect costs of dementia from HC-FMUSP. Our proposal was to identify whether there is a possibility to mitigate the direct social costs and the indirect costs of family caregivers.	Cross sectional study	Not reported	Not reported		Not reported	Home based	Long term (caring for those with a disability or chronic health condition including mental health conditions	Not reported	Not reported	unpaid (informal)			No				Not reported	no		92	discussions should be encouraged among researchers working in diagnosis and treatment of dementias. each country can discuss its health policies and present suggestions that lead to a consensus for practical, objective, low-cost, and well-informed decision-making. This can provide the basis for a pilot intervention project involving all participating countries, whose results can be analyzed after…	direct social costs and the indirect costs of family caregivers.	The program promoted the implementation of an education strategy on the importance of understanding and recognizing anatomical and physiological changes in the aging process and their implications for the invisible line between senescence and senility. This empowers the caregiver to feel able to protect both the patient and themselves by preventing the emergence of common diseases in this age gro…
12009	Ferry 2020	2020	Economic costs and health-related quality of life associated with individual specific reminiscence: Results from the InspireD Feasibility Study	Ferry, F.	UK	To estimate costs and quality of life associated with a home based, individual specific reminiscence intervention, facilitated by an iPad app for people living with dementia and their family carers, with a view to informing a future cost-effectiveness analysis.	Economic evaluation	Adults (18 years to 64 years); Older persons (65 years and above)	18 years to 64 years; 65 years and over	Both male and female	Wider family network; Not reported	Home based	Long term (caring for those with a disability or chronic health condition including mental health conditions	Not reported	Not reported	both paid and unpaid	Financial (including payment, cost to care-giver such as transport or parking, treatment e.g. bills, medications, tests); Employment (absenteeism and lost productivity; Time (time spent providing informal care or providing formal care); Quality of life (cost to the care giver wellbeing or self)	Client and Socio-Demographic Service Receipt Inventory (CSRI) Quality of life was assessed using: EQ-5D, DEMQOL and DEMQOL proxy instruments.	No				Not reported	no		93	A need to review the appropriateness of health-related quality of life instruments for people living with dementia in the development of a future cost-effectiveness study, paying attention to the suitability of indices derived from the DEMQOL instrument.	challenges in providing care to people living with dementia and their families and the fine line that health and social care providers navigate in developing intervention that benefit both parties.	The use of technology to support reminiscence for people with dementia.
12050	Foldes 2018	2018	Medicaid Savings From The New York University Caregiver Intervention for Families with Dementia	Foldes, S.	United States	To estimate savings, from the state payer perspective, from offering the New York University Caregiver Intervention (NYUCI), a well- studied caregiver support and counseling program, to eligible Minnesota Medicaid enrollees.	Cost-effectiveness analysis	Older persons (65 years and above)	Not reported		Adult child (18 years and older); Spouse or partner	Home based	Long term (caring for those with a disability or chronic health condition including mental health conditions	Not reported	Not reported	both paid and unpaid	Financial (including payment, cost to care-giver such as transport or parking, treatment e.g. bills, medications, tests)	Population-based microsimulation Markov model	No				Public (through state, federal subsidies)	no		94	Lack of research makes projecting program uptake rates by eligible caregivers problematic. Program enrollment by caregivers in this population, where the affected individual is already receiving other supportive services, may be higher than in the general population.	Short time horizons for establishing return on investment risk dismissing the gradually emerging impact of interventions dealing with chronic diseases like dementia, the burden of which may become overwhelming for the caregiver only years after diagnosis.	State payers can use enhanced caregiver support to moderate the growing tax burden of dementia, even without a breakthrough in the pharmacologic treatment of the disease.
12092	Franken 2018	2018	The increasing importance of a continence nurse specialist to improve outcomes and save costs of urinary incontinence care: an analysis of future policy scenarios.	Franken, M.	European Union	To explore future consequences of the Optimum Continence Service Specification (OCSS) strategy of various healthcare policy scenarios in an ageing population.	Decision analytical model	Older persons (65 years and above)	Not reported		Not reported	Home based	Long term (caring for those with a disability or chronic health condition including mental health conditions	Not reported	Not reported	both paid and unpaid	Financial (including payment, cost to care-giver such as transport or parking, treatment e.g. bills, medications, tests); Time (time spent providing informal care or providing formal care); Quality of life (cost to the care giver wellbeing or self)	Societal perspectives, societal costs. Quality Adjusted Life Years (QALYs)			Informal care was computed as costs for society, which is best practice in economic evaluations. Informal caregiving is, nevertheless, time spend on caregiving instead of time spent on work or leisure.	The authors	self-funded; Public (through state, federal subsidies)	no		95	The longer the implementation of realistic policy scenarios are postponed the larger the health gains and cost-savings foregone.	Prevalence and incidence of urinary incontinence will rise in an ageing population which will put pressure on current treatment pathways. It is, therefore, inevitable to improve the management of care for community-dwelling elderly with incontinence. To maintain sustainability of the healthcare system, there is an ongoing trend to lower the degree of care covered within the basic benefit package …	Strategy for urinary incontinence results in an improvement in the quality of life of community-dwelling elderly, a reduction of the costs for payers and affected elderly, and a reduction in time invested by carers.
12108	Friedman 2023	2023	Out-of-Pocket Health Care Spending at Older Ages: Do Caregiving Arrangements Matter?	Friedman, E.	United States	We explore three research questions: (1) Are caregiving arrangements associated with OOP health care spending among older adults with care needs? (2) How does this relationship compare for individuals with different types of supplemental insurance? (3) How does this relationship compare for different types of health care expenditures?	Economic evaluation	Older persons (65 years and above)	Not reported		Wider family network; Friends and neighbours	Home based	Not reported	Not reported	Not reported	both paid and unpaid	Financial (including payment, cost to care-giver such as transport or parking, treatment e.g. bills, medications, tests)	RAND HRS Longitudinal File (RAND), ADLs, IADLs, out-of-pocket costs (OOP)	No				self-funded; Public (through state, federal subsidies)	no		96	Additional work is needed for a more comprehensive assessment of health care costs that include OOP health care costs, long-term care spending, as well as those covered by other public and private payers, and the costs to both caregivers and care recipients over the caregiving cycle.	Having family caregivers could lead to higher costs if family members facilitate more (or more costly) health care utilization for loved ones. Paid, professional caregivers may also reduce health care costs, as home care provided by trained staff could improve health relative to care from untrained family and friends.	Quantifying health care costs of both caregivers and care recipients over the caregiving lifecycle will be important as policymakers consider how to best support older adults with care needs
12122	Fu 2021	2021	Subjective burdens among informal caregivers of critically ill patients: a cross-sectional study in rural Shandong, China	Fu, W.	Asia	To determine the influencing factors of the subjective burden of informal caregivers and to seek solutions accordingly.	Cross sectional study	Adults (18 years to 64 years); Older persons (65 years and above)	18 years to 64 years; 65 years and over	Both male and female	Spouse or partner; Wider family network	Home based	Long term (caring for those with a disability or chronic health condition including mental health conditions	Not reported	Not reported	unpaid (informal)	Financial (including payment, cost to care-giver such as transport or parking, treatment e.g. bills, medications, tests); Time (time spent providing informal care or providing formal care); Quality of life (cost to the care giver wellbeing or self)	Zarit Caregiver Burden Interview (ZBI) , OOP expenses	No				self-funded	no		97	Health policies should address both the direct medical burdens and the intangible psychological burdens of critical diseases.	Informal caregivers of patients with critical illnesses are confronted with heavier subjective burdens than other caregivers, due to stress produced by lengthy care, emotional exhaustion, and financial burdens shared with the patients.	(1) building a social support system for patients with critical illness beyond simple financial support, (2) focusing on caregiversâ€™ mental health and conducting early interventions on their behalf, and (3) expanding long-term care insurance to facilitate formal care.
12124	Fujihara 2019	2019	Caregiver Burden and Work Productivity Among Japanese Working Family Caregivers of People with Dementia	Fujihara, S.	Asia	To examine the association between caregiver burden and work productivity (i.e., absenteeism, presenteeism, and overall work impairment) among working family caregivers of people with dementia and whether job characteristics (i.e., job demands, job control, supervisor and coworker support) moderate this association.	Cross sectional study	Older persons (65 years and above); Not reported	18 years to 64 years	Both male and female	Other: Primary and secondary carers	Home based	Long term (caring for those with a disability or chronic health condition including mental health conditions	Direct (anything face-to-face with client incl online and over the phone; Not reported	Not reported	unpaid (informal)	Employment (absenteeism and lost productivity; Time (time spent providing informal care or providing formal care)	Zarit Caregiver Burden Interview (J-ZBI), Work Productivity and Activity Impairment Questionnaire: General Health, version 2.0, Brief Job Stress Questionnaire	No				self-funded	no		98	Longitudinal studies and international comparison needed. Future research should consider the model of psychological health and depression.	Caregiver burden is associated with a decrease in work productivity. Highly burdened working family caregivers might not get enough rest at home and might be exhausted due to providing a greater amount of family care, which may have led to presenteeism and overall work impairment.	Coworker support appears to buffer the association of caregiver burden with presenteeism and overall work impairment among working family caregivers of people with dementia.
12194	Gatopoulou 2022	2022	The Burden of a Multiple Myeloma Diagnosis on Patients and Caregivers in the First Year: Western European Findings	Gatopoulou, X	European Union	to quantify the burden of illness (BoI) in transplant eligible (TE) and transplant non-eligible (TNE) newly diagnosed multiple myeloma (NDMM) patients and their caregivers, in the first year after diagnosis: at months 0, 3, and 12	Cross sectional study	Adults (18 years to 64 years); Older persons (65 years and above)	18 years to 64 years; 65 years and over	Both male and female	Adult child (18 years and older); Spouse or partner; Parent; Other	Home based	Long term (caring for those with a disability or chronic health condition including mental health conditions	Direct (anything face-to-face with client incl online and over the phone; Indirect (for client NOT with client e.g. shopping running errands, case management, notifying GP)	General activities of daily living (washing, feeding, shopping, Transporation - including to medical appts). Not limited to ADLS.	unpaid (informal)	Financial (including payment, cost to care-giver such as transport or parking, treatment e.g. bills, medications, tests); Quality of life (cost to the care giver wellbeing or self)	self-rated burden scale, Carer Strain Index and the CarerQoL 7D scale	No		the economic burden of NDMM is also significant for the healthcare system and society, though direct costs are usually not monitored by the individuals themselves.	the author	self-funded	no		99	These findings will support resource allocation decision-making and broader treatment value decisions	Patients progressively lose independence and the ability to perform daily activities throughout those first 12 months after diagnosis. Consequently, reliance on caregivers increased. Higher cost in early years of Dx, medication costs continue to be high throughout disease.	care givers contribute time and money to support the care recipient, they don't routinely record this. Despite the financial, physical and emotional burden, HRQoL remains stable, possibly indicating resilience and illness adjustment amongst patients and caregivers
12217	Gelaye 2022	2022	Quality of life and associated factors among family caregivers of individuals with psychiatric illness at DRH, South Wollo, Ethiopia, 2020	Gelaye, H	Africa	assess the quality of life of family caregivers of patients with mental illness at Dessie Referral Hospital	Cross sectional study	Not reported	18 years to 64 years	Both male and female	Adult child (18 years and older); Spouse or partner; Parent; Sibling; Grandparent; Wider family network	Home based	Long term (caring for those with a disability or chronic health condition including mental health conditions	Direct (anything face-to-face with client incl online and over the phone	General activities of daily living (washing, feeding, shopping, Transporation - including to medical appts). Not limited to ADLS.; Psychological wellbeing (includes emotional support, coaching, counselling, conversation, social engagement and support)	unpaid (informal)	Quality of life (cost to the care giver wellbeing or self)	World Health Organization Quality of Life BREF, The Devaluation of Consumer Family Scale (DCFS), the Oslo 3-items Social Support Scale	No				self-funded	no		100	regular evaluation and screening of caregivers QOL are important for identifying those in need of support. Health care professionals should also be aware of poor QOL caregivers to routinely measure and intervene as needed	spouse, siblings and children (adult) more likely to have poor QOL that "other" relatives. poor social support is associated with poor QOL. Stigma of mental health contributes to poor QOL. Lower level of education and low socioeconomic status are associated with poorer QOL	Higher education level have better knowledge of dealing with stressful situations in their life events and good coping mechanisms, which results in better QOL. Highly educated caregivers also tend to have better jobs with higher incomes, which could command more resources that could be helpful in taking care of their ill relatives, which may also contribute to their better QOL.
12227	Georges 2022	2022	The effect of informal caregiving on physical health among non-migrants and Ethnic German Immigrants in Germany: a cohort analysis based on the GSOEP 2000-2018	Georges, D	European Union	to analyse the impact of informal caregiving on physical health in comparative perspective for Ethnic German Immigrants (EGI) the largest and oldest immigrant group in Germany and non-migrant Germans (NMG). from the German Socio-Economic Panel.	Economic evaluation	Not reported	18 years to 64 years; 65 years and over	Both male and female	Not reported	Home based	Not reported	Not reported	Not reported	unpaid (informal)	Time (time spent providing informal care or providing formal care); Quality of life (cost to the care giver wellbeing or self)	Physical Component Summary (PCS),	No				self-funded	yes	Current demographic developments are accompanied by an increasing number of people in need of care who have a migration background, and caregivers, particularly immigrant caregivers, are vulnerable groups. The use of most current data helps us to understand contemporary and future challenges and emphasizes that a steady care situation might be related to additional challenges for public health in…	101	subsequent studies might integrate additional contextual effects and expand the long-term perspective to disentangle the main drivers of care burdens and to understand developments and interdependencies properly. In this study, in favor of homogeneity no additional groups were integrated. However, considering the care disadvantages of EGI, who are better integrated and healthier than other immigr…	ethnic German immigrants are more likely to be caregivers than non-immigrants. higher physical decline in care givers.	The positive effects of marriage and living with underage children underscore the relevance of social support and family cohesion.
12228	Georges 2023	2023	Informal care and mental health in Germany: What are the differences between non-migrants and ethnic German immigrants? A longitudinal comparative analysis	Georges, D	European Union	to analyze the main drivers of the mental health of caregivers and their intersection with migration status. German Socio-Economic Panel between 2000 and 2018 (GSOEP 2000 2018)	Longitudinal study	Not reported	18 years to 64 years; 65 years and over	Both male and female	Not reported	Home based	Not reported	Not reported	Not reported	unpaid (informal)	Time (time spent providing informal care or providing formal care)	German Socio-Economic Panel between 2000 and 2018 (GSOEP 2000 2018)	No				self-funded	yes	informal. not new migrants.	102	Factors such as socio-economic conditions and personality traits are linked to mental health differences, but do not explain care-related health disadvantages. To protect the mental health of caregivers public health care should provide external support measures, reduce formal barriers to health care and care services, and offer social support while also taking into account cultural and linguisti…	We found a negative association of short-term informal caregiving and mental health only for non immigrants. While long-term care over three or more years had a negative impact on both immigrants and non immigrants, the latter were particularly disadvantaged. Caregiving is detrimental for mental health and represents a significant health challenge in aging societies, as caregivers are at higher r…	The mental health of care givers is no different for migrants or non migrants
12231	Gerlich 2020	2020	In Good Times and in Bad, in Sickness and in Health: A Longitudinal Analysis on Spousal Caregiving and Life Satisfaction	Gerlich, R	European Union	to fill this gap by focusing on spousal caregiversâ€™ life satisfaction before, during, and after episodes of caregiving. German Socio-Economic Panel Study (GSOEP)	Longitudinal study	Not reported	18 years to 64 years; 65 years and over	Both male and female	Spouse or partner	Home based	Short term (caring for those with injuries or illness - short term conditions)	Not reported	Not reported	unpaid (informal)	Time (time spent providing informal care or providing formal care); Quality of life (cost to the care giver wellbeing or self)	German Socio-Economic Panel Study (GSOEP), life satisfaction	No				self-funded	no		103	Similar studies should be carried out in other countries with consideration of the different welfare systems.	We find that caregivers become considerably less satisfied after transitioning into caregiving and only partially adapt to the new situation over time: at least 65% of the original negative association last for 3 years and longer. Moreover, our evidence suggests that caregivers dissatisfaction with leisure drives this result.	Although caregivers health satisfaction and self-rated health are some of the less important factors mediating the association between informal caregiving and life satisfaction, our results and those from the cited studies are nevertheless important for the design of healthcare systems. The possibility of outsourcing or sharing at least a few tasks of the caregiving may reduce the time requiremen…
12234	Gerolamo 2021	2021	Unmet Behavioral Health and Social Needs of Home Healthcare Patients and Their Caregivers	Gerolamo, A	United States	to assess the unmet behavioral health needs of HHC patients and their caregivers	Qualitative research	Adults (18 years to 64 years); Older persons (65 years and above)	18 years to 64 years; 65 years and over	Both male and female	Health care worker or health professional (paid); Other	Home based	Not reported	Not reported	Not reported	both paid and unpaid	Quality of life (cost to the care giver wellbeing or self)	behavioural health needs, social needs	No				Not reported	no		104	Findings suggest that HHC patients have significant unmet behavioral health and social needs and that caregivers are emotionally and physically drained. Further, nurses felt that they would benefit from additional training in managing behavioral health problems. Findings suggest a call to action for HHC agencies to proactively address patient and caregiver behavioral health and social needs. Find…	Although HHC nurses viewed their role as providing emotional support and connecting patients and caregivers to resources that can help with behavioral health problems and caregiver strain, some noted that the medical needs of patients leave little time to address other needs	Integrated nurse-led interventions have demonstrated reductions in anxiety and depressive symptoms and improved health-related quality of life among HHC patients. There is also a reduction in patient use of hospitals, ambulance and ED. The CAREPATH intervention trains HHC nurses in recognition of key symptoms of depression and risk factors. This intervention was developed in partnership with HHC …
12242	Ghani 2022	2022	Short Term Economic Evaluation of theDigital Platform â€œSupport, Monitoring and Reminder Technology for Mild Dementia(SMART4MD) for People with Mild Cognitive Impairment and their Informal Caregivers	Ghani, Z	European Union	The objective was to conduct economic evaluation of SMART4MD compared to standard care in Sweden from a healthcare provider perspective based on a 6-month follow-up period.	Economic evaluation	Older persons (65 years and above)	18 years to 64 years; 65 years and over	Both male and female	Not reported	Home based	Long term (caring for those with a disability or chronic health condition including mental health conditions	Direct (anything face-to-face with client incl online and over the phone	General activities of daily living (washing, feeding, shopping, Transporation - including to medical appts). Not limited to ADLS.	unpaid (informal)	Financial (including payment, cost to care-giver such as transport or parking, treatment e.g. bills, medications, tests); Quality of life (cost to the care giver wellbeing or self)	quality-adjusted life-years (QALY), Quality of Life-Alzheimerâ€™s Disease (QoL-AD, Zarit Burden Interview	No				Not reported	no		105	With an increasing number of PwD in ageing societies, cost-effective interventions that can facilitate ageing in the home environment and reduce the burden on informal caregivers are of great importance. Some lessons learned in this study are to consider power calculation following guidelines for sample size requirement for economic evaluation and collect information on who in the dyad uses the a…		SMART4MD intervention was more beneficial to the caregivers than the PwMCI. Some important features of the app include reminders (e.g., medication, healthcare appointments), cognitive support (e.g., cognitive-stimulating games and photographs), and an optional function where health information can be shared with family and informal caregivers (e.g., day-to-day health status, specific health probl…
12247	Gheorghe 2019	2019	Estimating Informal Caregiving Time from Patient EQ5D Data: The Informal CARE Effect (iCARE) Tool	Gheorghe, M.	European Union	This study develops an algorithm for estimating caregiver time using information that is typically available in clinical trials: the EQ-5D scores of patients and their gender.	Economic evaluation	Adults (18 years to 64 years); Older persons (65 years and above)	18 years to 64 years; 65 years and over	Both male and female	Not reported	Home based	Not reported	Direct (anything face-to-face with client incl online and over the phone	General activities of daily living (washing, feeding, shopping, Transporation - including to medical appts). Not limited to ADLS.	unpaid (informal)	Time (time spent providing informal care or providing formal care)	e iMTA Valuation of Informal Care Questionnaire (iVICQ), household activities (HDL), personal care activities (ADL) and practical support (IADL), EuroQoL-5D measure (EQ-5D-3L)	No				Not reported	no		106	Including informal caregiving costs in economic evaluations is necessary in order to avoid the risk of labelling an intervention as cost effective when it actually does not maximize social welfare. This is supported by many national guidelines for cost-effectiveness studies advising researchers to adopt a societal perspective when identifying the relevant costs and effects of an intervention.	Many caregivers derive fulfilment from caregiving, but caregiving is also associated with depressive feelings and physical health problems, and it can be difficult to combine caregiving with other activities, such as paid work or family life.	The iCARE tool (https://www.imta.nl/tools/) can be used to include informal care in economic evaluations based on patients EQ-5D data in situations where it is not feasible to collect caregiver data.
12268	Giebel 2021	2021	A piece of paper is not the same as having someone to talk to: accessing post-diagnostic dementia care before and since COVID-19 and associated inequalities	Giebel, C.	UK	To explore inequalities in social support service usage before and since the pandemic	Qualitative research	Not reported	18 years to 64 years; 65 years and over	Both male and female	Adult child (18 years and older); Spouse or partner	Home based	Long term (caring for those with a disability or chronic health condition including mental health conditions	Direct (anything face-to-face with client incl online and over the phone; Indirect (for client NOT with client e.g. shopping running errands, case management, notifying GP)	General activities of daily living (washing, feeding, shopping, Transporation - including to medical appts). Not limited to ADLS.	both paid and unpaid	Financial (including payment, cost to care-giver such as transport or parking, treatment e.g. bills, medications, tests); Employment (absenteeism and lost productivity	financial inequalities, lack of support	No				self-funded; Public (through state, federal subsidies)	no		107	Our study highlights the need for services to be adapted to continue providing support and particularly enable easier access for people from any background. This would require greater government support into the struggling social care sector, so that people are not faced with paying for day care or home care when they face difficulties in affording basic necessities even or are on the middle of t…	Unpaid carers frequently reported making sacrifices to their own lives to effectively care for the people living with dementia, furthering the notion that carers must possess a proactive and motivated nature in order to carry out this role. Such sacrifices included moving house, giving up employment and travelling far distances to ensure the people living with dementia is cared for	Unpaid carers benefitted from respite and independence whilst people living with dementia attended support groups and day care centres. It was apparent that the unpaid carers formed a community and informal peer support through shared understanding and experiences in caring for people living with dementia. This provided additional benefits as they were able to navigate the range of activities ava…
12333	GokMetin 2019	2019	The Perceived Caregiver Burden Among Turkish Family Caregivers Providing Care for Frail Older Adults	GokMetin, Z.	European Union	To assess caregiver burden in families who care for frail older adults in Turkish culture.	Cross sectional study	Older persons (65 years and above)	18 years to 64 years; 65 years and over	Both male and female	Adult child (18 years and older); Spouse or partner; Other	Home based	Long term (caring for those with a disability or chronic health condition including mental health conditions	Not reported	Not reported	unpaid (informal)	Time (time spent providing informal care or providing formal care); Quality of life (cost to the care giver wellbeing or self)	Family Caregiver Information Form, The Zarit Burden Interview	No				Not reported	no		108	Policymakers should focus on culture-specific structured educational and counselling programs to assist caregivers of frail older adults in Turkey. Such initiatives could reduce perceived family caregiver burden. Our findings also implied that female caregivers have higher caregiver burden; therefore, further qualitative research should be conducted to explore individual experiences of female car…	A low level of education can limit the caregivers access to social support resources and comprehensive knowledge about caring for frail older adults; it can therefore pose additional challenges and lead to the adoption of inefficient coping strategies.
12407	Grande 2021	2021	Factors associated with carer psychological and physical health during end-of-life caregiving: an observational analysis of a population-based post-bereavement survey of carers of people with cancer	Grande, G.	UK	To test for the first time the potential impact of a comprehensive set of observable variables on carer health during end-of-life caregiving within a population-based carer sample	Cross sectional study	Not reported	18 years to 64 years; 65 years and over	Both male and female	Adult child (18 years and older); Spouse or partner; Other	Home based	Long term (caring for those with a disability or chronic health condition including mental health conditions	Direct (anything face-to-face with client incl online and over the phone; Indirect (for client NOT with client e.g. shopping running errands, case management, notifying GP)	General activities of daily living (washing, feeding, shopping, Transporation - including to medical appts). Not limited to ADLS.; Psychological wellbeing (includes emotional support, coaching, counselling, conversation, social engagement and support); Clinical (includes supervision for those with mental health conditions, general clinical nursing care, allied health care, cognitive impairment)	both paid and unpaid	Financial (including payment, cost to care-giver such as transport or parking, treatment e.g. bills, medications, tests); Employment (absenteeism and lost productivity; Time (time spent providing informal care or providing formal care); Quality of life (cost to the care giver wellbeing or self)	General Health Questionnaire (GHQ)-12; general health was measured through EuroQoL EQ-Visual Analogue Scale (EQ-5D VAS)	No				self-funded; Public (through state, federal subsidies)	no		109	Findings indicate that the end-of-life carers in greatest need of support are those looking after patients with psychological symptoms and spending many hours on caregiving with little opportunity for other activities. Female carers warrant particular attention and support. Additionally, good primary and social care provision appears to be important. Further investigation into the cause and effec…	Main life impacts from caregiving are likely to relate to employment, finances and rest. Patients psychological symptoms and functioning, caregiving hours, female gender and self-sought formal help related to worse mental health.	General practitioner and social care input and relaxation related to better mental health.
12413	Grant 2020	2020	Heart failure caregivers support services: Implications for palliative care	Grant, J.	United States	To identify support services informal caregivers perceive would be useful in caring for individuals with heart failure in the home.	Cross sectional study	Adults (18 years to 64 years); Older persons (65 years and above)	18 years to 64 years	Both male and female	Adult child (18 years and older); Spouse or partner; Wider family network; Friends and neighbours	Home based	Long term (caring for those with a disability or chronic health condition including mental health conditions	Direct (anything face-to-face with client incl online and over the phone; Indirect (for client NOT with client e.g. shopping running errands, case management, notifying GP)	General activities of daily living (washing, feeding, shopping, Transporation - including to medical appts). Not limited to ADLS.; Psychological wellbeing (includes emotional support, coaching, counselling, conversation, social engagement and support); Not reported	unpaid (informal)	Time (time spent providing informal care or providing formal care); Quality of life (cost to the care giver wellbeing or self)	survey, cost-effective support	No				Not reported	no		110	Currently, there is a dearth of information regarding high priority support services informal HF caregivers perceive would assist them in managing caregiving problems in the home.	Caregivers of individuals with heart failure experience complex problems in the home that require important services to enhance palliative care. Caregivers continue to request more support to aid HF disease management, manage the emotional sequalae of HF, and cope with caregiving challenges.	Caregiver information/education/training (n = 182) was the second highest priority service requested by caregivers. The major support need was for general training (n = 115) and covered multiple areas, including time management and how to care for IHF and manage HF problems. Caregivers also frequently requested HF treatment plan training (n = 67) and desired information about dietary regimens, (e…
12439	Greenfield 2018	2018	Exploring how workplace and social policies relate to caregivers financial strain	Greenfield, J.	United States	The survey assessed caregiversâ€™ employment and financial status,well-being (physical and mental health, caregiver strain, benefits of caregiving), access to workplace supports, and covariates (e.g., caregiver demographics, health, social support, and service utilization).	Cross sectional study	Not reported	18 years to 64 years; 65 years and over	Both male and female	Adult child (18 years and older); Spouse or partner; Other	Home based	Long term (caring for those with a disability or chronic health condition including mental health conditions	Not reported	Not reported	unpaid (informal)	Employment (absenteeism and lost productivity; Time (time spent providing informal care or providing formal care); Quality of life (cost to the care giver wellbeing or self)	Survey - hours spent per week, length of time as caregiver, employment change, financial strain, Medical Outcome Studyâ€™s Short Form for quality of life (SF-12)	No				self-funded; Public (through state, federal subsidies)	no		111	Future research should investigate whether the presence of leave is correlated with the likelihood of caregivers leaving the workforce or reducing work hours. A larger study that includes more full-time workers among the respondents would be better suited to assess influence of paid leave and flexible workplace policies on caregiver outcomes. More work is needed to bolster financial security for …	Caregivers who leave the workforce or reduce their work hours because of caregiving responsibilities tend to have higher intensity caregiving experiences, leading to greater perceptions of strain and fewer perceived benefits.	Caregivers with Medicare coverage had lower financial strain scores than those with other types of health insurance coverage. These results suggest that caregivers in high-intensity caregiving roles may be more willing or able to leave work or reduce work hours when Medicare is available to them. If so, expanding Medicare eligibility (or other public health insurance programs) to those who are en…
12449	Grieco 2020	2020	Latinas Paid and Unpaid Work: Gender, Development and Social Reproduction in the Midwest in the 21st Century	Grieco, V.	United States	To study Latinas in the Midwest and their participation in housework and care work both, within and outside their households.	Economic evaluation	Not reported	Under 18 years; 18 years to 64 years; 65 years and over	Female	Other: Paid migrant care workers in domestic setting	Home based	Long term (caring for those with a disability or chronic health condition including mental health conditions	Direct (anything face-to-face with client incl online and over the phone; Indirect (for client NOT with client e.g. shopping running errands, case management, notifying GP)	General activities of daily living (washing, feeding, shopping, Transporation - including to medical appts). Not limited to ADLS.	both paid and unpaid	Employment (absenteeism and lost productivity; Time (time spent providing informal care or providing formal care)	American Time Use Survey (ATUS)	yes		informal economy - the unregulated, informal economy does not employ illegal workers but rather provides employment outside state regulations.	Castells, M. and Portes, A. (1989)	Private (for profit service providers including social enterprises)	yes	In this article - Carework refers to a variety of chores such as dressing and bathing household children, breastfeeding, rocking and cuddling, reading to children and helping children with schoolwork, rides to school and post-school activities and ensuring children receive appropriate healthcare. Carework additionally includes physical and medical care for household adults (usually the elderly), …	112		Once confined to low and unpaid work Latinas lost access to stable employment and retirement benefits and, consequently, they enlarged the ranks of those who perform low paid service tasks for higher-income families. Across the teenage years, through the working ages of 31 35 and to the pre-retirement years, Latinas not only performed more unpaid work than White women but also were more likely to…	In the current policy climate, it is crucial to demystify Latinasâ€™ perception as welfare burdens. Rather, as this study shows, they are a stabilizing factor in a post crisis environment.
12479	Guerchet 2018	2018	A cohort study of the effects of older adult care dependence upon household economic functioning, in Peru, Mexico and China.	Guerchet, M.	UK; Asia; Latin America	To study the effect of care dependence among older adult residents on the economic functioning of their households, in catchment area survey sites in Peru, Mexico and China.	Economic evaluation	Not reported	Not reported		Not reported	Home based	Not reported	Not reported	Not reported	unpaid (informal)	Financial (including payment, cost to care-giver such as transport or parking, treatment e.g. bills, medications, tests); Employment (absenteeism and lost productivity	Direct and opportunity costs. Modelled: household composition and roles, income, consumption, financial strain, subjective financial status.	No				self-funded	no		113	An urgent policy response is needed to make long-term care arrangements sustainable into the future. This is likely to require some combination of improved income security in old age (social pensions, and greater access to contributory schemes), incentivisation of informal care through compensation for direct and opportunity costs (disability benefits and caregiver allowances), and incremental pr…	The long-term increased out-of-pocket costs of health and social care provide one likely explanation for the lower consumption in chronic care households, despite similar total household incomes. Restricting consumption of food and other household expenditure was a commonly strategy for care households across countries in our accompanying qualitative research, often provoked by falling into debt …	Government policy (for example introduction of social pensions, conditional cash transfers, and health insurance), and economic development have led to some recent improvements for older people in the INDEP study countries,
12491	Guets 2021	2021	Determinants of the need for respite according to the characteristics of informal carers of elderly people at home: results from the 2015 French national survey	Guest, W.	European Union	To shed light on how the characteristics of informal carers affect the need for respite.	Economic evaluation	Older persons (65 years and above)	18 years to 64 years; 65 years and over	Both male and female	Adult child (18 years and older); Spouse or partner; Wider family network; Friends and neighbours	Home based	Long term (caring for those with a disability or chronic health condition including mental health conditions	Direct (anything face-to-face with client incl online and over the phone	Not reported	unpaid (informal)	Time (time spent providing informal care or providing formal care); Quality of life (cost to the care giver wellbeing or self)	This study is based on a very recent nationwide database CARE, collected in 2015. Econometric modelling. ADLs and IADLs. Health Status Composite Index (HSCI) capturing the level of vulnerability related to negative consequences of the carersâ€™ health states.	No				self-funded	no		114	Future studies will want to analyse the demand for various supplies of support (respite) services and access how the characteristics of each carer enable or limit the preferences of carers. The utility function or behavioural model of informal carers towards the need for respite should be assessed in further investigations.	A worse health status, feeling of loneliness, having a lack of time for oneself and needing to provide more than 30 hours of care per month very significantly increased the need for respite irrespective of whether or not the carer lived with the care recipient. Providing care to other persons was likely to induce a greater need for respite. Cohabitation of the informal carer and the care recipien…	Being closely acquainted with the care recipient showed a reduced need for respite in comparison with that of carers who are married to their care recipient. A short questionnaire could be added, for example, in the frame- work of care recipient consultation and/or hospitalisation in order to assess if a carer is at high risk. If it is determined that they are at risk and if necessary, health scr…
12537	Halling 2020	2020	Cost-effectiveness analysis of systematic fast-track transition from oncological treatment to specialised palliative care at home for patients and their caregivers: the DOMUS trial	Halling, C.	European Union	We evaluated the cost-effectiveness of a systematic fast-track transition process from oncological treatment to specialised palliative care (SPC) enriched with a psychological intervention at home for patients with incurable cancer and their caregivers.	Economic evaluation	Adults (18 years to 64 years); Older persons (65 years and above)	18 years to 64 years; 65 years and over	Both male and female	Spouse or partner; Not reported	Home based	Long term (caring for those with a disability or chronic health condition including mental health conditions	Direct (anything face-to-face with client incl online and over the phone; Not reported	General activities of daily living (washing, feeding, shopping, Transporation - including to medical appts). Not limited to ADLS.; Clinical (includes supervision for those with mental health conditions, general clinical nursing care, allied health care, cognitive impairment)	both paid and unpaid	Time (time spent providing informal care or providing formal care); Quality of life (cost to the care giver wellbeing or self)	Incremental cost-effectiveness ratio (ICER), which is obtained by comparing costs required per gain in Quality-Adjusted Life Years (QALY). The Short Form (sF36) Health Survey is a 36-item, patient-reported survey of patient health.	No				self-funded; Public (through state, federal subsidies)	no		115	We fixed the time horizon for a limited period of 6 months, because our intention was that the last included patient should have the same cost-frame as the first included patient. Future research should examine costs on a longer time span. Explore the use of psychologists post-discharge. Include the cost of potential production loss due to absence from work or decreased productivity, for both pat…	Informal care is often particularly demanding with palliative patients, as the caregiver s time spent on care is high. Even in the present study, the informal care formed a large chunk of the costs: we estimated the informal care to cost around 11,658 per caregiver corresponding to 261 h over a period of 6 months.	Specialised palliative care (SPC) supports the caregivers in receiving the appropriated help and had access to dyadic psychologists for a longer The DOMUS intervention included a systematic fast-track transition from oncological treatment to SPC enriched with a psychological intervention at home for patients with incurable cancer and their caregivers.
12547	Han 2023	2023	Expenditure projections for community home-based care services for older adults with functional decline in China	Han, Y	Asia	to classify the multi-dimensional functional decline of older adults and measured the transfer probability matrix, combined with the United Nations Population Division data, to estimate parameters such as the scale of the migrating population by age and gender	Economic evaluation	Adults (18 years to 64 years); Older persons (65 years and above)	18 years to 64 years; 65 years and over	Both male and female	Adult child (18 years and older); Spouse or partner; Wider family network	Home based	Long term (caring for those with a disability or chronic health condition including mental health conditions	Direct (anything face-to-face with client incl online and over the phone; Indirect (for client NOT with client e.g. shopping running errands, case management, notifying GP)	General activities of daily living (washing, feeding, shopping, Transporation - including to medical appts). Not limited to ADLS.; Psychological wellbeing (includes emotional support, coaching, counselling, conversation, social engagement and support); Clinical (includes supervision for those with mental health conditions, general clinical nursing care, allied health care, cognitive impairment)	both paid and unpaid	Financial (including payment, cost to care-giver such as transport or parking, treatment e.g. bills, medications, tests); Quality of life (cost to the care giver wellbeing or self)	from CHARLS database and the United Nations Population Divisionâ€™s projections of the total older population by sex and age groups in China. Life satisfaction, self-related health. Man-hour costing method. Markov model.	No		Carer and health professional demand for community home-based. The cost prediction results showed that the market for community home-based care services is large, and will increase at an accelerated rate from 2020 to 2035. Combined with the project cost analysis and Markov model, it is predicted that the eldercare costs will reach 2,836.754 billion yuan by 2035, which is close to the prediction b…	authors	self-funded; Not reported	no		116	The government must develop a comprehensive and independent public policy strategy for supporting home- based caregivers and standardizing care cost programs. This study offers a novel approach and perspective by projecting the cost of community home-based care for older adults over the next 15 years. Future study: due to the limited comprehensive implementation of functional capacity assessments…	failing health and function of carers increases the demand for assistance.	implementing functional decline prevention guidelines, and increasing public understanding and awareness of the potential financial costs and needs of becoming a family caregiver are urgent in completing a community home- based care system.
12549	Hancerlioglu 2023	2023	Burden of Diabetic Foot Patients Caregivers and Affecting Factors: A Cross-Sectional Study	Hancerlioglu, S	European Union	to determine the burden of the caregivers of diabetic foot patients and affecting factors.	Cross sectional study	Adults (18 years to 64 years); Older persons (65 years and above)	18 years to 64 years	Both male and female	Not reported	Home based	Long term (caring for those with a disability or chronic health condition including mental health conditions	Direct (anything face-to-face with client incl online and over the phone	General activities of daily living (washing, feeding, shopping, Transporation - including to medical appts). Not limited to ADLS.	unpaid (informal)	Time (time spent providing informal care or providing formal care); Quality of life (cost to the care giver wellbeing or self)	Zarit Caregiver Burden Scale,	No				self-funded	no		117	The caregivers burden was at moderate level in our study. There were some factors affecting the caregivers burden: caregivers age, patients family structure, caregivers education level, caregivers income level, hours per week spending for the care of the patients and lack of choice. We recommend that health care professionals need to assess these factors when they interview with the caregivers an…	factors affecting the caregivers burden were caregivers age, patients family structure, caregivers education level, caregivers income level, hours per week spent for the care of the patients, and lack of choice.
12551	Handels 2018	2018	Quality of Life, Care Resource Use, and Costs of Dementia in 8 European Countries in a Cross-Sectional Cohort of the Actifcare Study	Handels, R	European Union	To examine the costs related to formal and informal care use and quality of life for people with dementia in eight European countries and explore the association with unmet needs.	Cross sectional study	Older persons (65 years and above)	18 years to 64 years; 65 years and over	Both male and female	Adult child (18 years and older); Spouse or partner; Other	Home based	Long term (caring for those with a disability or chronic health condition including mental health conditions	Direct (anything face-to-face with client incl online and over the phone	General activities of daily living (washing, feeding, shopping, Transporation - including to medical appts). Not limited to ADLS.; Psychological wellbeing (includes emotional support, coaching, counselling, conversation, social engagement and support); Clinical (includes supervision for those with mental health conditions, general clinical nursing care, allied health care, cognitive impairment)	both paid and unpaid	Financial (including payment, cost to care-giver such as transport or parking, treatment e.g. bills, medications, tests); Quality of life (cost to the care giver wellbeing or self)	CANE and health-related quality of life (HRQOL) of the person with dementia (both self- and proxy-rated) and informal caregiverâ€™s quality of life using EQ-5D-5L, ICECAP-O, DEMQOL-U, and CarerQol utility scores.	No		The annual mean costs in eight countries in North- ern, Western, and Southern European were D 17,296 in a convenience sample of people with dementia and their informal caregivers, but it differed between countries. The main cost driver was informal care (55% of the total costs). Persons with dementia rated their health-related quality of life higher than their proxies. Unmet needs were not associ…	author	Not reported	no		118	The impact of unmet needs on service use would be expected to emerge in longitudinal analyses, especially in situations where informal care is not successful in meeting the unmet need. Our eight country European study, one of the largest comparative studies in dementia care, did not find a relationship between unmet needs and quality of life, and not between unmet needs and care costs, although t…	costs vary depending on the health condition or disability of the care reciever. If a person with dementia rates aspects of quality of life as good or high levelâ€ (domains of quality of life may include cognitive but also functional aspects) but a proxy has a different perspective and therefore rates them as worse or low level, one could wonder which perspective (patient, proxy or presenting b…
12581	Harris 2020	2020	Relationships between informal caregiving, health and work in the Health and Employment After Fifty study, England	Harris, C	UK	To investigate the prevalence of caregiving and its relationship with work, health and socioeconomic circumstances in the Health and Employment After Fifty (HEAF) study.	Cross sectional study	Not reported	18 years to 64 years	Both male and female	Not reported	Home based	Long term (caring for those with a disability or chronic health condition including mental health conditions	Direct (anything face-to-face with client incl online and over the phone	General activities of daily living (washing, feeding, shopping, Transporation - including to medical appts). Not limited to ADLS.	unpaid (informal)	Time (time spent providing informal care or providing formal care); Quality of life (cost to the care giver wellbeing or self)	Centre for Epidemiologic Studies Depression scale (CES-D), Standardized self-report tools collected information on: current self- reported health; musculoskeletal pain lasting greater than 1 month in the past year in the upper limbs, lower limbs and/or neck/spine	No				self-funded	no		119	Our research emphasizes the need for increased awareness of the personal consequences of such intensive informal caring and the importance of government level efforts to address the needs of all carers, 28 and in particular the needs of those who are also in work. Our findings have important implications for policy makers as they suggest that expecting people to work into their seventh decade wil…	lower socioeconomic = greater burden. Caregiving for greater than 20 h/week was associated with self-reported morbidity in both men and women, particularly amongst working women who reported poorer general health and more depression, musculoskeletal pain and sleep problems than women without caregiving responsibilities. Care giving impacts hours available to do paid work. The level of care giving…
12607	Hassan 2023	2023	Caregiverswillingness to pay for digital support services: Comparative survey	Hassan, A	European Union	The aim of this study is to identify associations between informal caregiverâ€™s characteristics and their willingness to pay for digital support services in two countries: Italy and Sweden	Cross sectional study	Adults (18 years to 64 years); Older persons (65 years and above)	18 years to 64 years; 65 years and over	Both male and female	Adult child (18 years and older); Spouse or partner; Parent; Wider family network; Friends and neighbours; Other	Home based	Long term (caring for those with a disability or chronic health condition including mental health conditions	Not reported	Not reported	unpaid (informal)	Financial (including payment, cost to care-giver such as transport or parking, treatment e.g. bills, medications, tests); Time (time spent providing informal care or providing formal care)	willingness to pay for digital services. â€œEUROFAMCARE,	No				self-funded	no		120	Policy makers and insurance providers should consider innovative policies to fund digital support services that have been shown to be effective at supporting and improving caregivershealth outcomes via subsidies or other incentives. Future research that evaluates the cost- effectiveness of digital support services is needed in a context of a growing number of informal caregivers and ever scarcer …		The longer the care giver has been in the role, the more likely they were to pay for digital support services. The study shows that healthcare professional and caregiver organiasation recommendations increases caregivers willingness to pay for digital support services. This suggests that the interaction with informal caregivers by health care professionals and other parties with an interest in su…
12622	Hastert 2022	2022	Caregiver costs and financial burden in caregivers of African American cancer survivors	Hastert,T	United States	Explore the associations between several types of caregiving costs (i.e., related to medications, medical bills, and logistics) and the prevalence of financial burden reported by caregivers of African American cancer survivors, overall and stratified by the relationship of the caregiver to the cancer survivor.	Cohort study	Adults (18 years to 64 years); Older persons (65 years and above)	18 years to 64 years; 65 years and over	Both male and female	Adult child (18 years and older); Spouse or partner; Parent; Sibling; Wider family network; Friends and neighbours	Home based	Not reported	Indirect (for client NOT with client e.g. shopping running errands, case management, notifying GP)	General activities of daily living (washing, feeding, shopping, Transporation - including to medical appts). Not limited to ADLS.	unpaid (informal)	Financial (including payment, cost to care-giver such as transport or parking, treatment e.g. bills, medications, tests); Quality of life (cost to the care giver wellbeing or self)	financial burden	No				self-funded	no		121	Future work is needed to identify strategies (e.g., navigation) to identify and address financial distress in informal cancer caregivers	Our results suggest that out-of-pocket costs are common among informal caregivers of African American survivors and that financial burden is more common among caregivers who experience out-of-pocket costs than those who do not. There is evidence that caregiver financial outcomes, including employment changes, are linked to survivorsâ€™ experiences of financial hardship, highlighting the potential…
12675	Hekmatpou 2019	2019	The effect of patient care education on burden of care and the quality of life of caregivers of stroke patients	Hekmatpou, D	Asia	The study was conducted to examine the effect of patient care education on burden of care and quality of life of caregivers of stroke patients	Randomised controlled trial	Not reported	18 years to 64 years; 65 years and over	Both male and female	Spouse or partner; Parent; Sibling	Home based	Long term (caring for those with a disability or chronic health condition including mental health conditions	Not reported	Not reported	unpaid (informal)	Time (time spent providing informal care or providing formal care); Quality of life (cost to the care giver wellbeing or self)	Zarit burden of care, The quality of life Short Form-36 (SF-36) quality of life	No				self-funded	no		122	To reduce the complications of caring for stroke patients, family education should be the priority of nursing and discharging procedures.	Patient care education reduced the burden of care and improved quality of life of the caregivers of stroke patients.	Education (The booklet consists of 30 pages of nursing interventions for stroke patients written in an easy and practical language. The booklet was illustrated. Two telephone consultations were conducted with the intervention group at intervals of 3 days with two sessions of visits and practical training at home 1 week after the second telephone counseling.) was effective in enhancing carer burde…
12685	HenaoPiedrahita 2021	2021	Prevalence of caregiver burden syndrome in formal caregivers of institutionalised patents with psychiatric illness	HenaoPiedrahita, N	Latin America	To define the caregiver burden syndrome prevalence among formal caregivers of mentally-ill dependent patients at ClÃ­nica del Oriente in the period 2016 II (July December) and 2017 I (January June)	Cross sectional study	Not reported	18 years to 64 years	Both male and female	Health care worker or health professional (paid)	Residential care based	Long term (caring for those with a disability or chronic health condition including mental health conditions	Direct (anything face-to-face with client incl online and over the phone	General activities of daily living (washing, feeding, shopping, Transporation - including to medical appts). Not limited to ADLS.; Clinical (includes supervision for those with mental health conditions, general clinical nursing care, allied health care, cognitive impairment)	paid (formal, direct, or indirect)	Time (time spent providing informal care or providing formal care); Quality of life (cost to the care giver wellbeing or self)	Zarit Scale	No				Public (through state, federal subsidies)	no		123	it is important to carry outstudies that analyse the degree of dependence of patients and its association with the degree of burden of caregivers.	Increased burden where care intensity/ dependency is higher. A significant association was demonstrated between severe burden and not doing an activity with which one is fully compatible.
12686	Henderson 2022	2022	The Use and Costs of Paid and Unpaid Care for People with Dementia: Longitudinal Findings from the IDEAL Cohort	Henderson, C	UK	To characterize use and costs of paid and unpaid care over time in a cohort of people with dementia living in Britain. To explore the relationship between cohort membersâ€™ demographic and clinical characteristics and service costs	Cohort study	Adults (18 years to 64 years); Older persons (65 years and above)	18 years to 64 years; 65 years and over	Both male and female	Spouse or partner; Wider family network; Friends and neighbours	Home based	Long term (caring for those with a disability or chronic health condition including mental health conditions	Not reported	General activities of daily living (washing, feeding, shopping, Transporation - including to medical appts). Not limited to ADLS.; Psychological wellbeing (includes emotional support, coaching, counselling, conversation, social engagement and support); Clinical (includes supervision for those with mental health conditions, general clinical nursing care, allied health care, cognitive impairment)	both paid and unpaid	Financial (including payment, cost to care-giver such as transport or parking, treatment e.g. bills, medications, tests); Employment (absenteeism and lost productivity; Time (time spent providing informal care or providing formal care)	from Improving the experience of Dementia and Enhancing Active Life (IDEAL) programme. Client Services Receipt Inventory (CSRI	No				self-funded	no		124	Lewy body and Parkinsons disease dementias were associated with higher service costs at the outset, and Lewy body and frontotemporal dementias with more steeply increasing costs overall, than Alzheimerâ€™s disease. Planners of dementia services should consider the needs of people with these relatively rare dementia subtypes as they may require more resources than people with more prevalent subtyp…	Approximately half of participants using home care received no public funding and bore the full cost of that care. The costs of unpaid care were more than three times that of paid care at all three waves. Controlling for other socio-demographic characteristics, initial service costs of people with mixed dementia and some rarer forms of dementia, DLB and PDD, were found to be higher than those of …
12705	Hernandez-Padilla 2021	2021	Perceived health, caregiver overload and perceived social support in family caregivers of patients with Alzheimers: Gender differences	Hernandez-Padilla, J	European Union	to analyse perceived health, perceived social support and caregiver overload in family caregivers of patients with Alzheimer's disease, as well as to study the effect of the perceived social support as a mediating variable between perceived health and caregiver overload was also analysed, taking into account the caregiversâ€™ gender.	Cross sectional study	Older persons (65 years and above)	18 years to 64 years; 65 years and over	Both male and female	Adult child (18 years and older); Spouse or partner; Other	Home based	Long term (caring for those with a disability or chronic health condition including mental health conditions	Not reported	Not reported	unpaid (informal)	Time (time spent providing informal care or providing formal care); Quality of life (cost to the care giver wellbeing or self)	Goldberg's General Health Questionnaire (GHQ-28), Caregiver Strain Index (CSI), Duke-UNC-11 functional social support questionnaire	No				self-funded	no		125	Further studies are needed to explore the gender differences of perceptions of social support.	perceived health is poor and caregiver overload is high in family caregivers of patients with Alzheimer's disease, whereas perceived social support is high. More so in women. low education impacts carer burden.	perceived social support is a mediating variable between perceived health and overload in women, but not in men. These results may suggest that men respond to care responsibilities in a different way.
12720	Heymann 2022	2022	Paid Leave to Meet the Health Needs of Aging Family Members in 193 Countries	Heymann, J	United States; UK; Canada; Australia; European Union; Africa; Asia; Latin America; New Zealand	We created quantitatively comparable data on paid leave policies that can be used to meet adult family membersâ€™ health needs in all United Nations member states	Qualitative research	Not reported	Not reported	Both male and female	Not reported	Other: not reported	Not reported	Not reported	Not reported	unpaid (informal)	Financial (including payment, cost to care-giver such as transport or parking, treatment e.g. bills, medications, tests)	available paid leave from employment	No		the impacts on gender equality are profound, as was starkly visible amidst the pandemic. In the absence of adequate paid leave, family members who provided care for aging and ill family members, disproportionately women, lost jobs by the millions. These consequences for health and equality are borne not just by individual households but by entire economies. At the same time, the opportunity to im…		Not reported	no		126	A 2021 analysis from the ILO found that globally, women were 40% more likely than men to lose their jobs in 2020, and that women would hold 13 million fewer jobs in 2021 compared to 2020. Key points Women and workers over 50 provide the majority of informal care for older adults. Paid leave to provide care supports caregivers employment and aging adults health. Yet, 112 countries fail to provide …	Paid leave availability to care for partners, parents-in-law, and grandparents were lowest across all income levels. Limited leave availability if living outside the household. Often the health leave provided a range of wage replacement rates depending on a number of factors. Nevertheless, in the majority of cases wage replacement was 80 100%. 112 out of 193 countries fail to provide paid leave t…	Higher income countries most likely to provide paid leave. Designing leave to ensure it can be taken for a wide range of family members has two important benefits. First, family members are better positioned to share responsibilities for providing care. When leave policy covers both parents and parents-in-law, spouses can share taking that leave. When leave policies cover siblings as well as spou…
12725	Higginson 2020	2022	Associations between informal care costs, care quality, carer rewards, burden and subsequent grief: the international, access, rights and empowerment mortality follow- back study of the last 3 months of life (IARE I study)	Higginson, I	United States; UK; European Union	To determine the IC costs for older adults in the last 3 months of life, and their relationships with outcomes, adjusting for care quality.	Cross sectional study	Older persons (65 years and above)	18 years to 64 years; 65 years and over	Both male and female	Adult child (18 years and older); Spouse or partner; Other	Home based	Short term (caring for those with injuries or illness - short term conditions)	Not reported	General activities of daily living (washing, feeding, shopping, Transporation - including to medical appts). Not limited to ADLS.; Psychological wellbeing (includes emotional support, coaching, counselling, conversation, social engagement and support)	unpaid (informal)	Time (time spent providing informal care or providing formal care); Quality of life (cost to the care giver wellbeing or self)	Client Service Receipt Inventory (CSRI) Quality of care of the last place of stay ZARIT Texas Revised Inventory of Grief (TRIG)	No		Costs to informal carers are larger than those to formal care services for people in the last three months of life. IC costs were higher for husband/male partners ($48, 679) and wife/female partners ($43,729) than those of daughters/sons or other relatives/others	author	self-funded	no		127	Improving community palliative care and informal carer support should be a focus for future investment. Improving community palliative care may improve care value, the care experience for patients and ICrs; increase IC rewards; and reduce IC burden and formal care costs and should be a focus for investment, including and importantly during the COVID-19 pandemic	Those carers who reported higher IC costs, and/or more hours of informal care, had lesser subsequent grief and reported more positive aspects of caregiving, without a negative effect on caregiver burden. Quality of care, as reported by the carer, was an important mediator; poorer experiences with home care were associated with more caregiver burden and fewer positive aspects of caregiving.	If well supported ICrs can play a role in providing care, and this can be done without detriment to them, providing that they are helped. It appears that providing more hours of IC to patients protected the carer during bereavement, although the effect was small and varied. Training and support interventions for ICrs should target the wide range of activities that they undertake. Increased inform…
12737	Hirata 2023	2023	Social burden of three major diseases in Japan: A time trend and future projections using the comprehensive cost of illness method	Hirata, K	Asia	This study aimed to clarify the social burden of these diseases, including long-term care (LTC), and to predict future trends.	Economic evaluation	Adults (18 years to 64 years); Older persons (65 years and above)	Not reported	Both male and female	Health care worker or health professional (paid)	Other: all public health care settings	Long term (caring for those with a disability or chronic health condition including mental health conditions	Direct (anything face-to-face with client incl online and over the phone; Indirect (for client NOT with client e.g. shopping running errands, case management, notifying GP)	Clinical (includes supervision for those with mental health conditions, general clinical nursing care, allied health care, cognitive impairment)	both paid and unpaid	Financial (including payment, cost to care-giver such as transport or parking, treatment e.g. bills, medications, tests)		No		This suggests that the total social burden of cancer, which is the leading cause of death in Japan, will decline in the future The proportion of long term care costs in the C-COI of CVD, which has long been a major health issue in Japan as a chronic disease causing long-term sequelae, remains very high compared to that of the other two diseases (cancer and heart disease); however, the overall soc…		Public (through state, federal subsidies)	no		128	Policies may be needed to shift resource allocation from medical care to LTC
12773	Hoefman 2019	2019	The Monetary Value of Informal Care: Obtaining Pure Time Valuations Using a Discrete Choice Experiment	Hoefman, R	European Union	This paper investigates willingness-to-accept (WTA) values for an hour of informal care, corrected for positive and negative impacts of informal care, to facilitate the inclusion of informal care hours on the cost side of economic evaluations without double-counting spillover effects	Discrete choice experiment	Not reported	18 years to 64 years; 65 years and over	Both male and female	Not reported	Home based	Not reported	Not reported	Not reported	unpaid (informal)	Financial (including payment, cost to care-giver such as transport or parking, treatment e.g. bills, medications, tests); Time (time spent providing informal care or providing formal care)	perception of care giving. 2/3 had no experience care giving. Caregiver Experience Scale (CES), CarerQol	No		In this paper, we estimated the â€˜pureâ€™ value of time spent on caregiving among the adult population in the Netherlands using a DCE. Such an estimate facilitates the inclusion of the time costs of informal care in economic evaluations of health care interventions.		Not reported	no		129	Informal care is often not included in economic evaluations, while it could influence recommendations on the cost-effectiveness of health care interventions. This study found a monetary value of informal care time of around 14.50 per hour, corrected for other impacts, among the public in the Netherlands. Using this value, hours of informal care could easily be included at the cost side of economi…	Perception of care giving. 2/3 had no experience care giving.	Preference for informal care situations characterized by fewer hours a week and a higher financial compensation
12779	Hoffman 2018	2018	The Cost of Caring: Economic Vulnerability, Serious Emotional Distress, and Poor Health Behaviors Among Paid and Unpaid Family and Friend Caregivers	Hoffman, G	United States	examined differences between paid and unpaid family/friend caregivers to better understand the consumer-driven caregiving workforce	Multistage sampling	Not reported	18 years to 64 years	Both male and female	Not reported	Home based	Long term (caring for those with a disability or chronic health condition including mental health conditions	Not reported	Not reported	both paid and unpaid	Financial (including payment, cost to care-giver such as transport or parking, treatment e.g. bills, medications, tests); Quality of life (cost to the care giver wellbeing or self)	California Health Interview Survey (CHIS) Economic Security Index Unhealthy behavior index	No		Economically vulnerable individuals may experience a cascade of unhealthy due to a confluence of economic and caregiving stressors. Even as federal policies increasingly incentivize community-based as opposed to institutional care, Californiaâ€™s sociodemographically diverse caregivers for Medi-Cal beneficiaries experience greater risk of economic vulnerability compared to other informal caregive…		self-funded; Public (through state, federal subsidies)	no		130	To address economic and health vulnerabilities of paid informal caregivers, policy makers might increase wages in consumer-driven programs. These changes could prove beneficial to both paid informal caregivers and their care recipients, while reducing long-term inefficiencies in consumer-driven programs. Changes to provider compensation or service hour thresholds may in the long-term benefit the …	While providing support to a group of physically vulnerable Medi-Cal beneficiaries, paid informal caregivers experienced economic vulnerability. Likelihood of economic vulnerability was greater for informal caregivers compared to paid caregivers. Such vulnerability reflected insecurity on a broad set of economic measures including food insecurity, home ownership, health insurance coverage, and di…	While consumer driven programs appear to provide an innovative and useful framework for delivery of long-term services and supports, policy makers may wish to address the vulnerability of its paid caregiver workforce.
12837	Hozer-KoÄ‡miel 2020	2020	MODELLING UNPAID HOUSEWORK TIME IN POLAND ON THE BASIS OF A TIME USE SURVEY	Hozer-KoÄ‡mie, M.	European Union	a quantitative analysis of the relations between the time spent on unpaid housework and some selected demographic, economic and social variables.	Economic evaluation	Children (under the age of 18 years); Not reported	Not reported	Both male and female	Parent; Not reported	Home based	Not reported	Direct (anything face-to-face with client incl online and over the phone; Not reported	General activities of daily living (washing, feeding, shopping, Transporation - including to medical appts). Not limited to ADLS.; Not reported	both paid and unpaid	Time (time spent providing informal care or providing formal care)	Time Use Survey			The authors describe the care economy, humanistic economics, economics of happiness, time allocation theory as well as a two-dimensional approach to poverty research. Housework (which means the unpaid activity of household members aimed at satisfying the needs of individuals forming the household) has also been out of economic mainstream categories. Even though unpopular, it has an economic value…	the authors	self-funded	no		131	One of the most important and frequently performed household chores is care. The next step in the study on unpaid housework will be to assess its correlation with poverty in Poland.	too many care-related responsibilities make it impossible for some people to participate actively in the labor market. This can, in some situations, lead to impoverishment of the individual or even of the household as a whole (poverty-inducing household chores).	Housework (which means the unpaid activity of household members aimed at satisfying the needs of individuals forming the household) has also been out of economic mainstream categories. Even though unpopular, it has an economic value and can be replaced by market goods and services or offered by the state. The authors have been persuaded that there are tangible and intangible benefits resulting fr…
12844	Hu 2018	2018	Caregiver burden among Chinese family caregivers of patients with lung cancer: A cross-sectional survey	Hu, X	Asia	To investigate the status of caregiver burden and to identify the factors related to caregiver burden among Chinese family caregivers of patients with lung cancer	Cross sectional study	Adults (18 years to 64 years); Older persons (65 years and above)	18 years to 64 years; 65 years and over	Both male and female	Adult child (18 years and older); Spouse or partner; Parent; Wider family network	Home based	Long term (caring for those with a disability or chronic health condition including mental health conditions	Direct (anything face-to-face with client incl online and over the phone; Indirect (for client NOT with client e.g. shopping running errands, case management, notifying GP)	General activities of daily living (washing, feeding, shopping, Transporation - including to medical appts). Not limited to ADLS.; Psychological wellbeing (includes emotional support, coaching, counselling, conversation, social engagement and support)	unpaid (informal)	Quality of life (cost to the care giver wellbeing or self)	Zarit, Social Support Rating Scale (SSRS), General Self-efficacy scale (GSE)	No		In China, the economic burden of lung cancer patients was also found to be substantial, even in the developed urban areas. The average eco- nomic expenditure from lung cancer in China was $43,336 per patient, of which the direct medical cost reached $42,540 per capita (98.16%). In addition, the economic expenditure for per lung cancer patient in the first-year following the diagnosis was $30,277,…		self-funded	no		132	The results suggest that social support, comprehensive healthcare insurance initiatives, and culture-based communication skill training are potential areas for future intervention. Information and available resources regarding treatment, diet and exercise, financial support services, healthcare insurance and benefits, fertility preservation, psychological services, online resources, and employmen…	Patient age, medical and other types of insurance, disclosure of cancer diagnosis to the patient, and caregivers social support are factors associated with caregiver burden. Health professionals paying more attention to the patient than the caregivers. When patients are not told of their diagnosis, the burden of the care giver is higher. Paying for treatments.	being a spouse contributed to lower burden than a younger or non-spousal caregiver.
12845	Hua 2023	2023	Caregiving burdens of family members of patients living with hepatocellular carcinoma	Hua, L	Asia	The aim of the study was to investigate caregiving burden at different diagnosis stages and its potential predictors in the family caregivers of patients with hepatocellular carcinoma	Cross sectional study	Adults (18 years to 64 years); Older persons (65 years and above)	18 years to 64 years; 65 years and over	Both male and female	Adult child (18 years and older); Spouse or partner; Parent; Other	Home based	Long term (caring for those with a disability or chronic health condition including mental health conditions	Direct (anything face-to-face with client incl online and over the phone; Indirect (for client NOT with client e.g. shopping running errands, case management, notifying GP)	General activities of daily living (washing, feeding, shopping, Transporation - including to medical appts). Not limited to ADLS.; Psychological wellbeing (includes emotional support, coaching, counselling, conversation, social engagement and support)	unpaid (informal)	Financial (including payment, cost to care-giver such as transport or parking, treatment e.g. bills, medications, tests); Time (time spent providing informal care or providing formal care); Quality of life (cost to the care giver wellbeing or self)	Caregiver Reaction Assessment (CRA) Center for Epidemiologic Studies Depression Scale (CES-D) Checklist Individual Strength (CIS) palm-based psychomotor vigilance test (PVT), Pittsburgh Sleep Quality Index (CPSQI)	No				self-funded	no		133	Healthcare providers need to proactively identify and assess FCs with risk factors of caregiving burden and provide appropriate interventions specific to individual needs at different disease stages. Healthcare providers should consider the following measures to help alleviate caregiver burden: dentify FCs with caregiving burden and provide appropriate assistance for FCs according to the patients…	14% withdrew from study because they were over occupied with caregiving, perceiving participation in the study as excessive. caregiving burden was not significantly different among the FCs in terms of patients diagnosis stage. greatest financial burden in early stages of diagnosis that are not covered by insurance. In later stages palliative care is covered by insurance, so less financial burden.…	health professionals should provide knowledge and care skills, maintain the patients daily life functions, plan individual and efficient strategies of caregiving tasks and support FCs capability of achieving caregiving work.
12863	Huelat 2020	2020	Stress in the Volunteer Caregiver: Human-Centric Technology Can Support Both Caregivers and People with Dementia	Huelat, B	United States	To quantify points of stress for home-based caregivers with the aim of reducing stress for them while concurrently supporting quality of life for the people with dementia whom they cared for. The overreaching purpose was to increase our knowledge of the caregiver stress burden and explore potential technologies and behaviors to ease it.	Cross sectional study	Not reported	18 years to 64 years; 65 years and over	Both male and female	Spouse or partner; Parent; Friends and neighbours; Health care worker or health professional (paid)	Other: home-based and Residential care	Long term (caring for those with a disability or chronic health condition including mental health conditions	Direct (anything face-to-face with client incl online and over the phone; Indirect (for client NOT with client e.g. shopping running errands, case management, notifying GP)	General activities of daily living (washing, feeding, shopping, Transporation - including to medical appts). Not limited to ADLS.; Psychological wellbeing (includes emotional support, coaching, counselling, conversation, social engagement and support); Clinical (includes supervision for those with mental health conditions, general clinical nursing care, allied health care, cognitive impairment)	both paid and unpaid	Quality of life (cost to the care giver wellbeing or self)	Author identified criteria from a previous study. Planetree criteria of patient-centered care.	No				self-funded	no		134	Since professional caregivers have access to technological resources that our home-based caregivers lack access to and actually do not even know about, one might logically conclude that we should transfer the technology used by the professionals to the homes of the dementia patients. The authors of this paper, however, recommend that great caution be in place before we take that step. As we move …	informal caregivers found it difficult to conduct meaningful searches for help online. Lack of instruction on how to use equipment such as O2. Drs talking down to caregiver. Technology is helpful in dementia care however few caregivers know about the options. Results from this study show that five issues generated by the dementia patient (disruptive behavior, mood swings, prescription management,…	Professional caregivers are able to find help if needed. Informal care givers able to combat behaviours with positive triggers, such as distraction by talking about things the care recipient likes. Person centred care (PCC) therapies, which are generally non-pharmacological, can improve or maintain quality of life and sometimes improve cognitive function. Virtual assistant, robots, virtual realit…
12865	Hughes 2022	2022	Health utilities and costs for neuromyelitis optica spectrum disorder	Hughes, D	UK	To estimate patient and carer health utilities and costs of NMOSD within the UK setting	Questionnaire	Adults (18 years to 64 years); Older persons (65 years and above)	18 years to 64 years; 65 years and over	Both male and female	Adult child (18 years and older); Spouse or partner; Parent; Sibling; Friends and neighbours	Home based	Long term (caring for those with a disability or chronic health condition including mental health conditions	Not reported	General activities of daily living (washing, feeding, shopping, Transporation - including to medical appts). Not limited to ADLS.; Psychological wellbeing (includes emotional support, coaching, counselling, conversation, social engagement and support)	unpaid (informal)	Financial (including payment, cost to care-giver such as transport or parking, treatment e.g. bills, medications, tests); Employment (absenteeism and lost productivity; Time (time spent providing informal care or providing formal care); Quality of life (cost to the care giver wellbeing or self)	EuroQoL (EQ)-5D-5L, EQ-5D-VAS, Vision and Quality of Life Index (VisQoL), Carer Experience Survey (CES) and the Expanded Disability Status Scale (EDSS) Proxy method Opportunity cost method	No		reveals the high costs of health and social care and private expenditures that are associated with increasing disease severity, as well as the economic impacts on care-giving family members. The mean, total costs of the whole cohort were estimated as Â£5623 per quarter (equivalent to Â£22,492 over 1-year), but were higher for patients with 8.0 â‰¤ EDSS â‰¤ 9.5, at Â£32,717 (equivalent to Â£130,86…		self-funded	no		135	The inclusion of carer health-related quality of life in economic evaluations is relatively uncommon but has implications for calculating the cost-effectiveness of treatments. The study findings have value for decision-makers who may want to highlight the burden of a disease beyond measures of disease incidence, prevalence, morbidity and mortality.	The study also shows the substantial amount of informal care provided by family members and impacts on their health.
12867	Hughes 2023	2023	Parental experiences of childcare in an informal urban settlement: qualitative interview findings from the Nairobi Early Childcare in Slums (NECS) project	Hughes, R.	UK; Africa	To gain an in-depth understanding of parent/carersâ€™ perspectives on, and decision-making about, early childhood care in general, and paid childcare specifically, in informal settlements in Nairobi.	Cross sectional study	Children (under the age of 18 years)	18 years to 64 years	Both male and female	Parent; Sibling; Grandparent; Wider family network; Friends and neighbours; Other: Childcare worker	Home based	Long term (caring for those with a disability or chronic health condition including mental health conditions	Direct (anything face-to-face with client incl online and over the phone; Indirect (for client NOT with client e.g. shopping running errands, case management, notifying GP)	General activities of daily living (washing, feeding, shopping, Transporation - including to medical appts). Not limited to ADLS.; Psychological wellbeing (includes emotional support, coaching, counselling, conversation, social engagement and support)	both paid and unpaid	Financial (including payment, cost to care-giver such as transport or parking, treatment e.g. bills, medications, tests); Employment (absenteeism and lost productivity		No				self-funded; Private (for profit service providers including social enterprises)	no		136	These findings suggest a need to improve early childhood care in slums. Understanding parental perspectives on both the deficiencies and valued features of childcare is likely to be vital to informing efforts to improve childcare in these settings. Limitations of the study include the sampling frame which, due to COVID-19, relied on an existing (although recent and relevant) sampling frame of pot…	Almost all paid childcare in the slum is informal. Providers are mostly women, and they may or may not have any formal training. More commonly they will have experience of looking after their own children; some were described as having volunteered for the role. The setting-up of the daycare is commonly described in organic, rather than planned, terms. Many respondents described the system as tota…	In addition, several respondents described how paid childcare, or preschool, helped their child to get a head start in early learning.
12891	Huyen 2023	2023	Mobilizing morality: how caregivers in Vietnam handle the challenges of daily diabetes care	Huyen, D.	Asia	To explore what challenges caregivers face and how they deal with them.	Qualitative research	Older persons (65 years and above); Not reported	18 years to 64 years; 65 years and over	Both male and female	Adult child (18 years and older); Spouse or partner; Wider family network; Other	Home based	Long term (caring for those with a disability or chronic health condition including mental health conditions	Direct (anything face-to-face with client incl online and over the phone; Indirect (for client NOT with client e.g. shopping running errands, case management, notifying GP)	General activities of daily living (washing, feeding, shopping, Transporation - including to medical appts). Not limited to ADLS.; Psychological wellbeing (includes emotional support, coaching, counselling, conversation, social engagement and support)	unpaid (informal)	Financial (including payment, cost to care-giver such as transport or parking, treatment e.g. bills, medications, tests); Employment (absenteeism and lost productivity; Time (time spent providing informal care or providing formal care); Quality of life (cost to the care giver wellbeing or self)	Semi-structured interviews	No				self-funded	no		137	It is of utmost importance that family caregivers understand and are well-informed about the complexities of caring and what the caregiver burden can accumulate to. If people become better informed on the complex caregiving that other family members undertake, they might be motivated to offer more support.	Struggling with the costs of treatment, caregivers in our study reported that the caregiving tasks hampered their ability to maintain a steady job and made earning a living difficult. Caregiving could therefore have a direct negative impact on a family's finances. One wife described her work situation in these words: would prefer to work in a company or another job. The job I have now is manual l…	As family members defined caregiving as a moral obligation, caregivers were positively motivated in their care tasks as caregiving made them feel fulfilled in their family roles and strengthened family ties. The results showed that when caregiving tasks were shared, feelings of loneliness and other negative emotions were less pressing for the caregivers while the positive feelings associated with…
12893	Hvalic-Touzery 2022	2022	Caregiving Situation as a Predictor of Subjective Caregiver Burden: Informal Caregivers of Older Adults during the COVID-19 Pandemic	Hvalic-Touzery, S	European Union	to explore the caregiving situation and subjective burden of informal caregivers of older family members during COVID-19, and to investigate how a caregiving situationâ€™s characteristics predict the subjective burden of care in times of COVID-19.	Questionnaire	Older persons (65 years and above)	18 years to 64 years; 65 years and over	Both male and female	Not reported	Home based	Long term (caring for those with a disability or chronic health condition including mental health conditions	Direct (anything face-to-face with client incl online and over the phone	General activities of daily living (washing, feeding, shopping, Transporation - including to medical appts). Not limited to ADLS.	unpaid (informal)	Time (time spent providing informal care or providing formal care); Quality of life (cost to the care giver wellbeing or self)	self-rated burden SRB	No		Slovenia has a familialistic model of care, where the family is not only normatively but also legally obliged to help its older family members. At the same time, ICs receive minimal support. The weakness of this system became even more apparent during the COVID-19 pandemic, when limited access to home care and health services forced families to take on even more responsibility for care.		self-funded	no		138	Our study showed a complex picture of caregiving situation in Slovenia during the pandemic, with more than half of ICs providing ADLs, a third of ICs providing care to more than one older person, a high percentage (70%) of ICs providing care daily or almost daily, and three quarters of ICs providing care for more than one year. future analysis could be enriched by performing a path analysis with …	Our study also confirmed a higher subjective burden among the ICs of people with dementia.
12923	Inci 2022	2022	The Relationship between Self Efficacy of Older Patients and Caregiver Burden in Turkey	Inci, F	Asia	to determine the relationship between the self-efficacy of older patients and the caregiver burden in Turkey.	Cross sectional study	Not reported	Not reported	Both male and female	Adult child (18 years and older); Spouse or partner; Wider family network	Home based	Not reported	Not reported	Not reported	unpaid (informal)	Time (time spent providing informal care or providing formal care); Quality of life (cost to the care giver wellbeing or self)	Self-Efficacy Scale, and Zarit Burden Interview.	No				self-funded	no		139	Interventions aimed at increasing self-efficacy levels of older patients may play a more effective role in decreasing the caregiver burden. In future studies to be conducted to investigate the relationship between patients self-efficacy and the caregiver burden, variables such as the severity and type of illness and self-efficacy levels of caregivers should be examined. Further investigation to r…	lower self-efficacy levels of older patients had an effect on the level of the caregiver burden (higher). caregiver working, providing child care and doing housework = higher burden
12963	Jacobs 2019	2019	Economic Spillover Effects of Intensive Unpaid Caregiving	Jacobs, J.	United States	To explore how intensive caregiving is associated with economic outcomes for caregivers aged 18 years and older.	Cross sectional study	Not reported	18 years to 64 years; 65 years and over	Both male and female	Adult child (18 years and older); Spouse or partner; Parent; Other	Home based	Not reported	Not reported	Not reported	unpaid (informal)	Employment (absenteeism and lost productivity; Time (time spent providing informal care or providing formal care)	Opportunity costs, 2013 RAND Survey of Military and Veteran Caregivers	No				self-funded	no		140	There is limited evidence estimating the longer-term opportunity costs of informal care for younger caregivers. Sixteen percent of informal caregivers have cut back schooling or taken time off school to provide informal care. Of the caregivers who identified schooling penalties, 68% were under the age of 45 years. These types of disruptions to the accumulation of human capital earlier in an indiv…	The higher the direct costs observed by caregivers, the less cost effective this free source of care is to society. These direct and indirect costs are important when calculating net benefits of informal care from a societal perspective. Intensive caregivers are 13 percentage points (95% confidence interval [CI] 8 18) less likely to be employed than non-caregivers. Intensive caregivers are 3 perc…
12971	Jain 2018	2018	Care-related quality of life in caregivers of children with drug-resistant epilepsy	Jain, P.	Canada	To evaluate the relationships between patient factors [demographics, clinical factors, health-related quality of life (HRQL)], contextual factors (socio-economic factors), caregiver mood, and caregiver QOL, and whether family factors mediate the relationship between patient HRQL and caregiver QOL.	Cross sectional study	Children (under the age of 18 years)	18 years to 64 years	Both male and female	Parent	Home based	Long term (caring for those with a disability or chronic health condition including mental health conditions	Not reported	Not reported	unpaid (informal)	Quality of life (cost to the care giver wellbeing or self)	Quick Inventory of Depressive Symptomatology (QIDS) Generalized anxiety disorder (GAD 7) CarerQol (care-related quality of life), CarerQol-7D and visual analog scale (CarerQol-VAS).	No				Not reported	no		141	Future study with a larger number of fathers may help clarify the impact of pediatric epilepsy on fathers versus mothers. We found that family factors, in particular family demands and family resources, moderated the relationship between patient HRQL and caregiver QOL. Since family factors are amenable to change, the findings identify potential targets for intervention to improve caregiver QOL.	We have previously assessed HRQL in children with medically intractable epilepsy, and showed that family variables such as fewer family resources and caregiver unemployment, rather than seizure severity were associated with diminished HRQL in children. In this study, we have also found that patient HRQL, rather than seizure severity, was associated with caregiver QOL.
13007	Jesus 2022	2022	Caregiver Burden Is Associated With the Physical Function of Individuals on Long-Term Oxygen Therapy	Jesus, L.	Latin America	Investigated the association of caregiver burden with physical function of individuals on LTOT and the association between caregiverâ€™s burden and quality of life.	Cross sectional study	Adults (18 years to 64 years); Older persons (65 years and above)	18 years to 64 years; 65 years and over	Both male and female	Adult child (18 years and older); Spouse or partner; Sibling; Wider family network	Home based	Long term (caring for those with a disability or chronic health condition including mental health conditions	Direct (anything face-to-face with client incl online and over the phone	General activities of daily living (washing, feeding, shopping, Transporation - including to medical appts). Not limited to ADLS.; Clinical (includes supervision for those with mental health conditions, general clinical nursing care, allied health care, cognitive impairment)	unpaid (informal)	Time (time spent providing informal care or providing formal care); Quality of life (cost to the care giver wellbeing or self)	Caregiver Burden Inventory (CBI) European Quality of Life 5 Dimension questionnaire index (EQ-5D index) and its Visual Analog Scale (EQ-VAS).	No				self-funded	no		142	A mixed-methods approach in future investigations may identify additional factors influencing the burden on those caring for individuals on LTOT.	Increased dependence in performing ADLs has also been associated with caregiverâ€™s burden in individuals with chronic diseases.32,3 The impact of the burden on caregivers quality of life was mainly related to restricted social integration, loss of emotional control, and fatigue of caregivers, particularly on those living with the person they care for. Similar experiences were described by patien…	These findings suggest that clinical and interdisciplinary interventions aiming at improving the physical function of individuals on LTOT may provide a better quality of life to their caregivers.
13008	Jetsonen 2021	2021	Total cost of care increases significantly from early to mild Alzheimers disease: 5-year ALSOVA follow-up	Jetsonen, V.	European Union	To study the costs of formal and informal care in relation to Alzheimerâ€™s disease (AD) progression.	Cross sectional study	Older persons (65 years and above)	18 years to 64 years; 65 years and over	Both male and female	Spouse or partner; Not reported	Home based	Long term (caring for those with a disability or chronic health condition including mental health conditions	Not reported	Not reported	both paid and unpaid	Employment (absenteeism and lost productivity; Time (time spent providing informal care or providing formal care)	Opportunity cost method for lost leisure time	No				self-funded; Public (through state, federal subsidies)	no		143	Analyse why formal services were not used, whether due to economic aspects, unmet needs or lack of knowledge.	The cost of informal care increased drastically due to disease progression already in mild AD. In our study, the cost of informal care was on average 155% in mild AD, 336% in moderate AD and 462% in severe AD compared to early AD. In many registry-based studies, informal care is a hidden expenditure, as quantification of the amount and cost of informal care is difficult. The family carers do not …	Early interventions and family support should be regarded. Monetary and social support of family carers (FCs) in early stages of AD are crucial for the well-being and quality of life of persons with AD and their FCs.
13019	Jite 2021	2021	Caregiver burden and associated factors amongst carers of women with advanced breast cancer attending a radiation oncology clinic in Nigeria	Jite, I.	Africa	To assess the caregiver burden and its associated factors amongst family caregivers of women with advanced breast cancer.	Cross sectional study	Adults (18 years to 64 years)	18 years to 64 years	Both male and female	Adult child (18 years and older); Spouse or partner; Sibling; Wider family network; Not reported	Home based	Long term (caring for those with a disability or chronic health condition including mental health conditions	Not reported	Not reported	unpaid (informal)	Time (time spent providing informal care or providing formal care); Quality of life (cost to the care giver wellbeing or self)	Zarit Burden Interview (ZBI). Questionnaire	No				self-funded	no		144	Further research which should include socio-demographic variables of the care recipients is needed to identify strategies to offset caregiver burden.	Family caregivers with longer duration of caregiving and whose care recipients had dysfunction in ADL and had been previously hospitalised reported higher caregiver burden. The finding of ADL as a significant predictor of caregiver burden in this study may indicate that any decline in basic ADL requires a higher level of caregiver engagement and devotion to managing daily life because of increasi…	Family caregivers with a higher level of education are more likely to be equipped with better coping strategies, relatively better grasp of the disease trajectory, economic power and a wider social support network. Respondents who reported having another caregiver to assist in the caregiving of their care recipient seemed to have a marginally lower burden 87 (71.9%) compared with their counterpar…
13081	Ju 2023	2023	What Types of Burden Experienced by Family Caregivers of Dementia Patients Are Related to Their Life Satisfaction?	Ju, Y.	Asia	To examine the relationship between life satisfaction and different types of burden reported by family caregivers of patients with dementia.	Cross sectional study	Older persons (65 years and above)	18 years to 64 years; 65 years and over	Both male and female	Adult child (18 years and older); Spouse or partner; Sibling; Wider family network	Home based	Long term (caring for those with a disability or chronic health condition including mental health conditions	Direct (anything face-to-face with client incl online and over the phone	Not reported	unpaid (informal)	Financial (including payment, cost to care-giver such as transport or parking, treatment e.g. bills, medications, tests); Time (time spent providing informal care or providing formal care); Quality of life (cost to the care giver wellbeing or self)	The Organization for Economic Cooperation and Development Better Life Index. Korean version of the 3-level EuroQoL-5-dimension (EQ-5D-3L) index.	No				self-funded	no		145	Tailored intervention programs considering needs and conditions of rural caregivers are needed. In particular, education or campaigns aiming to improve public awareness about dementia and dispel misunderstanding about dementia would reduce related stigma in rural areas. Psychological burden was commonly found among family caregivers which stresses the importance of caregiver education and trainin…	The results revealed that specific types of caregiving burdens, namely burdens resulting from temporal, psychological, and economic factors, are associated with lower life satisfaction among the family caregivers of individuals with dementia.	Family caregivers who have the freedom and time to pursue their own needs have been reported to have a beneficial effect on their quality of life (29).
13122	Kampanellou 2019	2019	Carer preferences for home support services in later stage dementia	Kampanellou, E.	UK	To examine the relative importance of different home support attributes from the perspective of carers of people with later-stage dementia.	Discrete Choice Experiment	Older persons (65 years and above)	18 years to 64 years; 65 years and over	Both male and female	Not reported	Home based	Long term (caring for those with a disability or chronic health condition including mental health conditions	Not reported	Not reported	both paid and unpaid	Financial (including payment, cost to care-giver such as transport or parking, treatment e.g. bills, medications, tests)	Costs	No				Not reported	no		146	To address the potential limitation of cognitive complexity inherent in the exercise, this study included only carers and not people with later stage dementia. It is also a limitation that the DCE, unlike that in our companion paper (Chester et al., 2016), did not provide estimation of the preferences of people with dementia themselves, although in later-stage dementia this is necessarily difficu…	These carer preferences concur with emerging evidence on home support interventions for dementia. Respite care, home care and training on managing difficulties provided at home are important components. Carers preferences revealed the daily challenges of caring for individuals with later stage dementia and the need for tailored and specialised home support.	The findings suggest that frequent and personalised home support services, such as respite and home care, together with emotional support and training by skilled professionals are the attributes valued most by carers.
13176	Kavanaugh 2020	2020	Young carers and ALS/MND: exploratory data from families in South Africa	Kavanaugh, M	United States; Africa	To explore family characteristics and identify caregiving experiences and need of young carers in families living with ALS/MND.	Prevalence study	Adults (18 years to 64 years)	Under 18 years	Both male and female	Child (under 18 years)	Home based	Long term (caring for those with a disability or chronic health condition including mental health conditions	Direct (anything face-to-face with client incl online and over the phone; Indirect (for client NOT with client e.g. shopping running errands, case management, notifying GP)	General activities of daily living (washing, feeding, shopping, Transporation - including to medical appts). Not limited to ADLS.; Psychological wellbeing (includes emotional support, coaching, counselling, conversation, social engagement and support); Clinical (includes supervision for those with mental health conditions, general clinical nursing care, allied health care, cognitive impairment)	unpaid (informal)	Time (time spent providing informal care or providing formal care)	The Multidimensional Assessment of Caring Activities Checklist (MACA-YC18) (	No				self-funded	no		147	How families who did not participate in the study or who live in more rural areas may differ from those who participated is unknown and will be further explored in future studies.	Young carers, both genders, ages 9 19, provided care up to 50 or more hours per week, including administering medications, toileting, and feeding the person with ALS/MND, with the majority reporting no training. Stigma, fear and lack of knowledge about ALS/MND limited how families discussed both ALS/MND and care provided by young carers. Families highlighted transportation barriers, and inconsist…	Professionals who engage with families should ask about youth who provide care, in order to provide critical family level support, improving the well-being of not just the person with ALS/MND, but also those who provide daily care.
13201	KeitaFakeye 2023	2023	Caregiving-Related Work Productivity Loss Among Employed Family and Other Unpaid Caregivers of Older Adults	KeitaFakeye, M.	United States	To quantify the prevalence, costs, and correlates of caregiving-related work productivity loss.	Economic evaluation	Older persons (65 years and above)	18 years to 64 years	Both male and female	Adult child (18 years and older); Spouse or partner; Other	Home based	Long term (caring for those with a disability or chronic health condition including mental health conditions	Not reported	Not reported	unpaid (informal)	Employment (absenteeism and lost productivity; Time (time spent providing informal care or providing formal care)	Pearlin's Caregiving Stress Process Model. Work productivity loss	No		Although prior research has examined the broader economic impacts of caregiving, understanding the short-term impacts of caregiving on work productivity may clarify pathways by which caregiving affects economic outcomes for employed family caregivers. Surprisingly, little is now known: some studies find modest short-term reductions in work hours, whereas others find negligible effects or effects …	Numerous other authors (in reference list)	Not reported	no		148	By understanding the subjectivity and complexity of measuring absenteeism and presenteeism, future studies may compare different methods of assessing caregiving-related work productivity loss.	That absenteeism was more common among working caregivers who are female is consistent with findings of previous studies and aligns with societal expectations regarding the gendered role of nurture-based tasks as a more visible manifestation of caring responsibilities. Identifying policies that enable workers to successfully navigate competing demands of work and care will be critical to address …	Technological advancements also suggest a promising avenue for a more efficient delivery of a wide range of resources; equity around access to technology, however, remains a concern.
13205	Kellom 2023	2023	Employment and Leave While Parenting Children With Medical Complexity	Kellom, K	United States	Caregiving obligations of parents of children with medical complexity (CMC), the availability and appropriateness of family medical leave Act (FMLA) in facilitating their roles as caregivers and employees, and how these challenges affect employment and financial security.	Qualitative research	Children (under the age of 18 years)	Not reported	Female	Parent	Home based	Long term (caring for those with a disability or chronic health condition including mental health conditions	Direct (anything face-to-face with client incl online and over the phone	General activities of daily living (washing, feeding, shopping, Transporation - including to medical appts). Not limited to ADLS.; Psychological wellbeing (includes emotional support, coaching, counselling, conversation, social engagement and support); Clinical (includes supervision for those with mental health conditions, general clinical nursing care, allied health care, cognitive impairment)	unpaid (informal)	Financial (including payment, cost to care-giver such as transport or parking, treatment e.g. bills, medications, tests); Employment (absenteeism and lost productivity	national survey	No				self-funded; Public (through state, federal subsidies)	no		149	Though the literature has begun to examine the association between paid leave and the physical and mental health of parents and children, future work is needed to understand the differing impact of paid and unpaid leave on this unique population	Potential for parents to leave work due to financial burden, so they can meet criteria for funded support. Caring role inhibits professional growth.	Informal leave arrangements provide flexibility to remain employed. The Act does not offer the same protection.
13220	Keramat 2023	2023	Informal Caregiving Provision for Disabled or Elderly in the Families and Work Productivity: Evidence from 11 Waves of an Australian Population-Based Cohort	Keramat, S	Australia	The association between informal caregiving and productivity loss in Australia	Economic evaluation	Children (under the age of 18 years); Adults (18 years to 64 years); Older persons (65 years and above)	Not reported	Both male and female	Not reported	Home based	Long term (caring for those with a disability or chronic health condition including mental health conditions	Not reported	Not reported	unpaid (informal)	Employment (absenteeism and lost productivity	Household, Income and Labour Dynamics in Australia (HILDA) survey	No		Our results provide evidence that informal caregiving is associated with productivity loss		self-funded	no		150	It is important to consider the value of informal caring as part of the health technology assessment. Policymakers should prioritise increasing access to publicly funded or subsidised formal care. If there were more formal care options available, informal caregivers might have less caregiving burden and be more productive at work. Our findings provide evidence to inform the design and effective i…	The provision of informal caregiving is adversely associated with the workplace productivity of caregivers in terms of increased absenteeism, a greater chance of presenteeism and higher working hour tension. The emotional strain of caregiving makes it difficult for carers to effectively carry out their job responsibilities while at work. The negative effect of informal caregiving on health, and a…	It has been demonstrated that an improvement in the care recipients quality of life reduces the time spent providing care and improves the caregivers quality of life. Evidence also suggests that public long-term care insurance programme helps to lessen the burden on primary caregivers.
13241	Khongboon 2018	2018	Estimating Long-Term Care Costs among Thai Elderly: A Phichit Province Case Study	Khongboon, P	Asia	Estimates the average spending on Long-term care (LTC) services and identifies the factors that influence the use and cost of LTC for the elderly living in urban and rural areas of Thailand.	Transversal survey	Adults (18 years to 64 years); Older persons (65 years and above)	18 years to 64 years; 65 years and over	Both male and female	Adult child (18 years and older); Spouse or partner; Wider family network	Home based	Long term (caring for those with a disability or chronic health condition including mental health conditions	Direct (anything face-to-face with client incl online and over the phone; Indirect (for client NOT with client e.g. shopping running errands, case management, notifying GP)	General activities of daily living (washing, feeding, shopping, Transporation - including to medical appts). Not limited to ADLS.; Psychological wellbeing (includes emotional support, coaching, counselling, conversation, social engagement and support); Clinical (includes supervision for those with mental health conditions, general clinical nursing care, allied health care, cognitive impairment)	unpaid (informal)	Employment (absenteeism and lost productivity; Time (time spent providing informal care or providing formal care)	structured survey	No				self-funded; Public (through state, federal subsidies)	no		151	It is important that to reduce health inequality and to promote greater socioeconomic equality, Thailand must invest in health infrastructure in its rural regions. To meet the needs of increasing populations of disabled elderly people and rising expenditures, countries must restructure their delivery systems and find a balance between the costlier formal and cheaper informal care options.	total average annual long term care expenditures for rural and urban were similar. Rural areas have lower incomes and reduced access to services.	total average annual long term care expenditures for rural and urban were similar. The superior ability to pay of urbanites enables them to access better quality health care services, whereas even small LTC expenditures can have a devastating impact on the household economy of rural residents.
13247	Kilic 2019	2019	Family Caregivers' Involvement in Caring with Cancer and their Quality of Life	Kilic, S	European Union	to evaluate the quality of life of family caregivers of patients with cancer in Turkey.	Qualitative research	Not reported	18 years to 64 years; 65 years and over	Both male and female	Adult child (18 years and older); Spouse or partner; Parent; Sibling; Other	Home based	Long term (caring for those with a disability or chronic health condition including mental health conditions	Direct (anything face-to-face with client incl online and over the phone; Indirect (for client NOT with client e.g. shopping running errands, case management, notifying GP)	General activities of daily living (washing, feeding, shopping, Transporation - including to medical appts). Not limited to ADLS.; Psychological wellbeing (includes emotional support, coaching, counselling, conversation, social engagement and support)	unpaid (informal)	Time (time spent providing informal care or providing formal care); Quality of life (cost to the care giver wellbeing or self)	Quality of Life Scale-Family Version	No				self-funded	no		152	The findings of this study are particularly relevant for nurses caring for patients with cancer who have family caregivers. The results indicate that focusing on the family caregiversâ€™ QOL-FV may give a better indication of their challenges as well as resources. A QOL-FV perspective may give healthcare professionals an indication of the areas of special importance. On this basis, adequate and t…	QOL scores lower if unemployed. Increased depression = lower QOL. The type for cancer did not impact the level of burden. Any type of cancer diagnosis may result in negative feelings among family caregivers as a result of fear, anxiety, uncertainty, and death. Thus, the psychological QoL may be negatively affected. Loss of social and physical outings negatively impacts burden and QOL.	It is tradition and an obligation to care for a family member who is sick. QOL scores lower in females compared to males. possibly due to high responsibility of women in society. Caregivers with higher educational attainment may have more knowledge and communication skills, may know more efficient stress management techniques, and may find it easier to cope with problems. lower QOL early in diagn…
13265	Kim 2022	2022	Factors affecting the quality of life of family caregivers of patients with heart failure: A cross-sectional study	Kim, K	Asia	to explore caregiver burden, stress, depressive symptoms, and quality of life in both patients with heart failure and their family caregivers and identify the factors associated with family caregiversâ€™ quality of life	Cross sectional study	Adults (18 years to 64 years); Older persons (65 years and above)	18 years to 64 years; 65 years and over	Both male and female	Adult child (18 years and older); Spouse or partner; Parent; Wider family network	Home based	Long term (caring for those with a disability or chronic health condition including mental health conditions	Not reported	Not reported	unpaid (informal)	Quality of life (cost to the care giver wellbeing or self)	WHOQOL-BREF, Montgomery-Borgatta Caregiver Burden Scale, heart rate (stress measure), Depressions	No				self-funded	no		153	It is necessary to develop practical strategies to improve family caregivers quality of life by alleviating their burden and depressive symptoms. Healthcare providers should be engaged with not only heart failure patients but also their family caregivers during the disease management process to improve patients outcomes	As age, burden and depression increase = dec QOL.
13280	King 2021	2021	Demographic, health, and economic transitions and the future care burden	King, E	United States; Asia	estimates the future global need for caregiving, and the burden of that need that typically falls on families, especially women	Economic evaluation	Children (under the age of 18 years); Adults (18 years to 64 years); Older persons (65 years and above)	Not reported	Both male and female	Not reported	Home based	Not reported	Direct (anything face-to-face with client incl online and over the phone; Indirect (for client NOT with client e.g. shopping running errands, case management, notifying GP)	Not reported	both paid and unpaid	Time (time spent providing informal care or providing formal care)	Time use data. Extensive margin of care need.	yes		The care burden is co-determined by the total care need in a population and the pool of potential caregivers. It can be thought of as the dependency of those requiring care on those who provide it. The UNâ€™s definition of a dependency ratio provides a starting point for estimating care dependency. That ratio represents economic dependency; it is defined as the ratio of the sum of the total numbe…	United nations.	self-funded	no		154	Although time-use survey data are the best resource we have for now, they do not capture several important, hard-to measure aspects of caregiving, such as time on secondary activities and supervisory care, quality of care work, time transfers from other households, and use of paid care services. Our estimates of the future care burden reflect not only the effect of factors such as fertility decli…	women spend more time caring than men. the need for care has and will increase further	General government investments in public infrastructure such as safe water, sanitation services, road safety, and health services help to mitigate the family care burden by decreasing the prevalence of diseases and injuries and reducing the cost of support care activities.
13287	King-Stephens 2020	2020	Burden of disease in patients with a history of status epilepticus and their caregivers	King-Stephens, D	United States	the burden of disease in patients with a history of Status epilepticus (SE) and their caregivers was assessed	Observational study	Children (under the age of 18 years); Adults (18 years to 64 years)	18 years to 64 years	Both male and female	Adult child (18 years and older); Spouse or partner; Parent; Sibling; Friends and neighbours; Health care worker or health professional (paid); Other	Home based	Long term (caring for those with a disability or chronic health condition including mental health conditions	Not reported	General activities of daily living (washing, feeding, shopping, Transporation - including to medical appts). Not limited to ADLS.; Psychological wellbeing (includes emotional support, coaching, counselling, conversation, social engagement and support); Clinical (includes supervision for those with mental health conditions, general clinical nursing care, allied health care, cognitive impairment)	unpaid (informal)	Time (time spent providing informal care or providing formal care); Quality of life (cost to the care giver wellbeing or self)	US Centers for Disease Control and Prevention (CDC) Health-Related Quality of Life 4 (HRQoL-4) and the Work Productivity and Activity Impairment (WPAI)	No				self-funded	no		155		Compared with the general population, patients with a history of SE reported higher numbers of physically and mentally unhealthy days. In the present study, CDC HRQoL-4 scores reported in patients with a history of SE were as high as those previously reported in patients with congestive heart failure and diabetes, illustrating the high level of burden experienced by patients with a history of SE.…
13307	Kittipimpanon 2021	2021	Factors Associated with Quality of Care Among Dependent Older Persons in the Community	Kittipimpanon, K	Asia	The study aimed to analyze the relationship between caregiversâ€™ characteristics and health conditions, social support, the burden of care, and the quality of respect for the dependent older persons.	Qualitative research	Adults (18 years to 64 years); Older persons (65 years and above)	18 years to 64 years; 65 years and over	Both male and female	Not reported	Home based	Long term (caring for those with a disability or chronic health condition including mental health conditions	Direct (anything face-to-face with client incl online and over the phone; Indirect (for client NOT with client e.g. shopping running errands, case management, notifying GP)	General activities of daily living (washing, feeding, shopping, Transporation - including to medical appts). Not limited to ADLS.; Psychological wellbeing (includes emotional support, coaching, counselling, conversation, social engagement and support); Clinical (includes supervision for those with mental health conditions, general clinical nursing care, allied health care, cognitive impairment)	unpaid (informal)	Time (time spent providing informal care or providing formal care); Quality of life (cost to the care giver wellbeing or self)	QUALCARE scale, The Burden Interview	No				self-funded	no		156	The subsequent research is to determine health-care proÂ­vidersâ€™ role and long-term care systems education. Also, proactive health services from a multidisciplinary team make it possible to access services from home in helping to supervise and monitor ongoing care.	This study found that personal factors in age and comorbidity affect the burden of care in family caregivers. This study finds a significant positive correlation between caregivers characteristics and health conditions, social support, the burden of care, and the quality of respect for the dependent older persons. Furthermore, we found that the social support factor is statistically significantly…	In addition, good social support will affect the quality of respect for the dependent older persons in psychological, medical, human rights, and financial dimensions. In particular, the appraisal support, incredible care, attentiveness, and dedication to care will result in a good quality of care in all areas except the quality of physical dimensions
13312	Klomberg 2022	2022	High Impact of Pediatric Inflammatory Bowel Disease on Caregivers' Work Productivity and Daily Activities: An International Prospective Study	Klomberg, R	UK; European Union	To evaluate the longitudinal evolution of work productivity loss and activity impairment in caregivers of children with inflammatory bowel disease (IBD). We also evaluated the associations between these impairments, IBD-related factors, and caregiversâ€™ health-related quality of life (HRQOL) and estimated the indirect costs related to work absenteeism	Cohort study	Children (under the age of 18 years)	Not reported	Both male and female	Not reported	Home based	Long term (caring for those with a disability or chronic health condition including mental health conditions	Direct (anything face-to-face with client incl online and over the phone; Indirect (for client NOT with client e.g. shopping running errands, case management, notifying GP)	General activities of daily living (washing, feeding, shopping, Transporation - including to medical appts). Not limited to ADLS.; Psychological wellbeing (includes emotional support, coaching, counselling, conversation, social engagement and support)	unpaid (informal)	Employment (absenteeism and lost productivity; Time (time spent providing informal care or providing formal care); Quality of life (cost to the care giver wellbeing or self)	health-related quality of life (HRQOL) Work Productivity and Activity Impairment (WPAI) questionnaire	No				self-funded	no		157	This study implies that the care burden of caregivers of children with IBD needs more attention. Family-centered comprehensive care could help mitigate this burden. This work might improve HRQOL and decrease work productivity loss and disease-associated indirect costs. Future studies should investigate the main reasons for work productivity loss and include other variables to assess how these inf…	work attendance was high after initial diagnosis then reduced. These findings demonstrate that the impact on caregivers work status is greatest at the time of diagnosis and during active disease, but that it remains important throughout the course of the disease. Productivity losses owing to absenteeism are associated with significant costs, estimated to be at least V6272 ($7276) per patient in t…
13317	Knaifel 2022	2022	Immigrant Caregivers: The Double Burden Experience of Immigrants Caring for a Family Member With Severe Mental Illness	Knaifel, E	Asia	The aim of this study is to examine the factors that shape the burden experience among immigrants caring for a family member with severe mental illness.	Qualitative research	Not reported	18 years to 64 years	Both male and female	Spouse or partner; Parent; Sibling; Grandparent	Home based	Long term (caring for those with a disability or chronic health condition including mental health conditions	Not reported	Not reported	unpaid (informal)	Quality of life (cost to the care giver wellbeing or self)	objective and subjective burden. in-depth semi structured interview.	No				self-funded	yes	informal caregivers	158	recognize ICs as a vulnerable group and to broaden the range of resources offered to them on the systemic level. The study identifies two of the highest-risk types of immigrant families: families in which the onset of mental illness occurred shortly after immigration and families headed by single mothers. These two groups are particularly in need of comprehensive emotional and instrumental suppor…	The burden that family members experience may be especially heavy in the case of immigrant caregivers (ICs), who alongside their caregiver role, must cope with cross-cultural transition in a new country. language difficulties. On the one hand, caregiving demands in the first years after immigration can disrupt the acquisition of a new language. On the other hand, language difficulties diminish th…	It is important to recognize, legitimize, and validate these feelings, which in the immigration context can be especially painful and destructive. Furthermore, the accessibility of family counseling centers and cultural-lingual adaptation of psychoeducational groups may assist ICs in acquiring essential mental health knowledge as well as expand their social support and feelings of cultural belong…
13337	Kodra 2020	2020	Social Economic Costs, Health-Related Quality of Life and Disability in Patients with Cri Du Chat Syndrome	Kodra, Y	European Union	Estimate economic costs related to Cri du Chat syndrome (CdC) from a societal perspective, to assess the QoL and Disability in patients with CdC along with their caregivers in Italy.	Cross sectional study	Children (under the age of 18 years)	18 years to 64 years	Both male and female	Parent; Sibling; Health care worker or health professional (paid)	Home based	Long term (caring for those with a disability or chronic health condition including mental health conditions	Direct (anything face-to-face with client incl online and over the phone	General activities of daily living (washing, feeding, shopping, Transporation - including to medical appts). Not limited to ADLS.; Psychological wellbeing (includes emotional support, coaching, counselling, conversation, social engagement and support)	unpaid (informal)	Financial (including payment, cost to care-giver such as transport or parking, treatment e.g. bills, medications, tests); Employment (absenteeism and lost productivity; Quality of life (cost to the care giver wellbeing or self)	EuroQol 5-domain (EQ-5D) questionnaire and Disability by using World Health Organization Disability Assessment Schedule 36 item (WHODAS 2.0). (Cost of Haemophilia in Europe: A Socioeconomic Survey), BURQoL-RD (Social economic BURden and health-related Quality of Life in patients with Rare Diseases in Europe).	No				self-funded	no		159	More research is required to progress new interventions for clinicians and health policy decision-makers at the local, regional, national or international level for patients with Cri du Chat syndrome.	CdC as a rare disease has significant socioeconomic impact due to non-healthcare costs of informal care.	parent's perspectives are increasingly included when assessing outcomes for disabled children, eases some of the burden.
13350	Kolodziej 2018	2018	New Evidence on Employment Effects of Informal Care Provision in Europe	Kolodziej, I	European Union	To estimate how labor force participation is affected when adult children provide informal care to their parents	Economic evaluation	Not reported	18 years to 64 years	Both male and female	Adult child (18 years and older); Other	Home based	Long term (caring for those with a disability or chronic health condition including mental health conditions	Not reported	Not reported	unpaid (informal)	Time (time spent providing informal care or providing formal care)	Survey of Health, Ageing and Retirement in Europe	No				self-funded	no		160	Health policy should not only follow the goal of keeping individuals in the labor force but also keep individuals healthy.	caregiving decreases the probability of working. some countries have less support for informal caregivers. working and caregiving impacts the caregivers health.
13356	Konerding 2019	2019	Do Caregiver Characteristics Affect Caregiver Burden Differently in Different Countries?	Konerding, U	UK; European Union	The relationships between caregiver burden as measured with the Burden Scale for Family Caregivers short form and 6 characteristics of caregivers caring for patients with dementia were investigated for caregivers from England (n Â¼ 36), Finland (n Â¼ 42), and Greece (n Â¼ 46) using survey data	Questionnaire	Older persons (65 years and above)	18 years to 64 years; 65 years and over	Both male and female	Not reported	Home based	Long term (caring for those with a disability or chronic health condition including mental health conditions	Direct (anything face-to-face with client incl online and over the phone; Indirect (for client NOT with client e.g. shopping running errands, case management, notifying GP)	General activities of daily living (washing, feeding, shopping, Transporation - including to medical appts). Not limited to ADLS.; Psychological wellbeing (includes emotional support, coaching, counselling, conversation, social engagement and support)	unpaid (informal)	Time (time spent providing informal care or providing formal care); Quality of life (cost to the care giver wellbeing or self)	Burden Scale for Family Caregivers short form, EQ-5D-3L	No				self-funded	no		161	Before developing public health programs for supporting caregivers in a specific culture, the manner in which different caregiver characteristics affect CB in this culture should be investigated. On the basis of such an investigation, specifically tailored programs could be developed or, if available, adopted from countries in which caregiver characteristics relate to CB in a similar way.	caregiver burden increases with physical problems of the caregiver, emotional problems of the caregiver, and weekly hours of care. the higher the intensity or frequency of care the higher the burden.	in the UK there seems to be a closer bond between the carergiver and person with dementia. other cultures are not the same.
13378	Kotseva 2019	2019	Patient and caregiver productivity loss and indirect costs associated with cardiovascular events in Europe	Kotseva,K	European Union	The aim of this study was to estimate patient and caregiver productivity loss and indirect costs following an acute coronary syndrome (ACS) or a stroke in Europe.	Cross sectional study	Adults (18 years to 64 years); Older persons (65 years and above)	Not reported	Both male and female	Not reported	Home based	Short term (caring for those with injuries or illness - short term conditions)	Direct (anything face-to-face with client incl online and over the phone; Indirect (for client NOT with client e.g. shopping running errands, case management, notifying GP)	Not reported	unpaid (informal)	Employment (absenteeism and lost productivity	Productivity Cost Questionnaire (iPCQ)	No				self-funded	no		162	Continuous efforts on reducing risk of CVEs would not only lead to a healthier population, but would also help alleviate strains to healthcare budgets and economies of European countries.	Caregiver time accounts for 16% of total patient and caregiver. caregiving cost in the first year of diagnosis is higher.
13380	Kotzky 2019	2019	Depressive Symptoms and Care Demands Among Primary Caregivers of Young Children with Evidence of Congenital Zika Virus Infection in Brazil	Kotzky, K	Latin America	examines depressive symptom severity and care demands among primary caregivers of children, aged 15 to 26 months, with evidence of congenital Zika virus infection (ZVI)	Case control study	Children (under the age of 18 years)	18 years to 64 years	Both male and female	Parent; Other	Home based	Short term (caring for those with injuries or illness - short term conditions)	Direct (anything face-to-face with client incl online and over the phone; Indirect (for client NOT with client e.g. shopping running errands, case management, notifying GP)	General activities of daily living (washing, feeding, shopping, Transporation - including to medical appts). Not limited to ADLS.; Psychological wellbeing (includes emotional support, coaching, counselling, conversation, social engagement and support); Clinical (includes supervision for those with mental health conditions, general clinical nursing care, allied health care, cognitive impairment)	unpaid (informal)	Financial (including payment, cost to care-giver such as transport or parking, treatment e.g. bills, medications, tests); Time (time spent providing informal care or providing formal care); Quality of life (cost to the care giver wellbeing or self)	Ages and Stages Questionnaire-3 (ASQ-3) Patient Health Questionnaire-9 (PHQ-9)	No				self-funded; Public (through state, federal subsidies)	no		163	Findings suggest that the provision of respite care and supports to cover basic financial needs may be effective strategies for promoting well-being among primary caregivers of children with evidence of congenital ZVI.	When more care (time) is required the higher the cost.	Childcare is a supportive factor in family caregiver wellbeing.
13413	Ku 2019	2019	Predictors of caregiver burden and care costs for older persons with dementia in Taiwan	Ku, L	Asia	seeks to compare predictors of care costs and caregiver burden, and to identify modifiable factors that could alleviate the burden faced by dementia caregivers	Qualitative research	Older persons (65 years and above)	18 years to 64 years; 65 years and over	Both male and female	Adult child (18 years and older); Spouse or partner; Grandparent; Wider family network	Home based	Long term (caring for those with a disability or chronic health condition including mental health conditions	Direct (anything face-to-face with client incl online and over the phone; Indirect (for client NOT with client e.g. shopping running errands, case management, notifying GP)	General activities of daily living (washing, feeding, shopping, Transporation - including to medical appts). Not limited to ADLS.; Psychological wellbeing (includes emotional support, coaching, counselling, conversation, social engagement and support)	both paid and unpaid	Financial (including payment, cost to care-giver such as transport or parking, treatment e.g. bills, medications, tests); Time (time spent providing informal care or providing formal care); Quality of life (cost to the care giver wellbeing or self)	Zarit Burden Interview instrument	No				self-funded; Public (through state, federal subsidies)	no		164	Given that caregiver burden was much lower among better-off families, providing financial assistance to low income caregivers as well as training to caregivers to address PWDs behavioral disturbances could be two effective strategies to reduce subjective burden among dementia caregivers in Taiwan.	severity of disease is a predictor of carer burden. living with the care recipient is a predictor of higher burden. the lower the ADL and cog function of the care recipient the higher the cost of informal care.	no increase in care burden when formal care is accessed.
13458	Laabar 2022	2022	Support Needs for Bhutanese Family Members Taking Care of Loved Ones Diagnosed with Advanced Illness.	Laabar, T	Asia	explored the support needs of Bhutanese family members caring for their loved ones diagnosed with advanced illness.	Cross sectional study	Not reported	18 years to 64 years; 65 years and over	Both male and female	Adult child (18 years and older); Spouse or partner; Parent; Sibling; Friends and neighbours	Home based	Long term (caring for those with a disability or chronic health condition including mental health conditions	Direct (anything face-to-face with client incl online and over the phone; Not reported	General activities of daily living (washing, feeding, shopping, Transporation - including to medical appts). Not limited to ADLS.; Psychological wellbeing (includes emotional support, coaching, counselling, conversation, social engagement and support)	unpaid (informal)	Time (time spent providing informal care or providing formal care); Quality of life (cost to the care giver wellbeing or self)	The Carer Support Needs Assessment Tools (CSNAT)	No				self-funded	no		165	This study has highlighted important family caregiver considerations to inform the development of a public health-focused PC model modified to Bhutanese culture and spirituality, socioeconomic circumstances and healthcare system, as recommended by the WHO	Some countries are unfamiliar with the concept of palliative care which takes time to explain in studies. in developing countries, access to finance and legal support was needed. Many families take their ill relatives to other countries when not recommended. Many of the rituals, prayers, offerings and other traditional healing practices involve huge expenses.	support that enables care of the recipient and support related to the caregiver wellbeing could improve level of burden. trained professionals to provide education and support.
13459	Labbas 2023	2023	Does Caring for Parents Take Its Toll? Gender Differences in Caregiving Intensity, Coresidence, and Psychological Well-Being Across Europe	Labbas, E	European Union	Studied the relationship between unpaid caregiving for elderly parents and the psychological wellbeing of older working-age (50 64) men and women by analysing data from the Survey of Health, Retirement, and Ageing in Europe (SHARE).	Cross sectional study	Older persons (65 years and above)	18 years to 64 years	Both male and female	Adult child (18 years and older)	Home based	Long term (caring for those with a disability or chronic health condition including mental health conditions	Direct (anything face-to-face with client incl online and over the phone; Indirect (for client NOT with client e.g. shopping running errands, case management, notifying GP)	General activities of daily living (washing, feeding, shopping, Transporation - including to medical appts). Not limited to ADLS.; Psychological wellbeing (includes emotional support, coaching, counselling, conversation, social engagement and support)	unpaid (informal)	Employment (absenteeism and lost productivity; Quality of life (cost to the care giver wellbeing or self)	EURO-D scale	No				self-funded	no		166	The increased risk in Southern Europe is limited to women and connected to traditional gender roles and different exposure to stressors. This reflects the fact that in contexts where public support for elder care is low, the extensive responsibility to ensure the welfare of elderly parents can leave adult children (daughters) with a high burden of care. Care needs increase faster than public care…	Coresidence is associated with higher depression risk. We found that coresidence explains the welfare state gradient in caregiver well-being among women. This highlights the importance of traditional gender roles in that women have the main responsibility for care and perform heavy and routine care tasks, whereas men engage in less demanding tasks that can also be more easily fitted into their sc…	in Nordic states the intensity of hands-on care provided by family members tends to be low as formal care personnel perform the heaviest tasks. Our findings suggest that while distress from hands-on care is lower than in more familialistic contexts, a different kind of caregiving burden exists in defamilialized contexts.
13529	Latio 2020	2020	Economic burden of the persistent morbidity of nodding syndrome on caregivers in affected households in Northern Uganda	Latio, L	Africa	To assess the economic burden of the persistent morbidity of NS on caregivers in affected households in Northern Uganda.	Cross sectional study	Children (under the age of 18 years); Adults (18 years to 64 years)	18 years to 64 years; 65 years and over	Both male and female	Parent; Other	Home based	Long term (caring for those with a disability or chronic health condition including mental health conditions	Direct (anything face-to-face with client incl online and over the phone; Indirect (for client NOT with client e.g. shopping running errands, case management, notifying GP)	General activities of daily living (washing, feeding, shopping, Transporation - including to medical appts). Not limited to ADLS.; Psychological wellbeing (includes emotional support, coaching, counselling, conversation, social engagement and support)	unpaid (informal)	Financial (including payment, cost to care-giver such as transport or parking, treatment e.g. bills, medications, tests); Employment (absenteeism and lost productivity; Time (time spent providing informal care or providing formal care)		No				self-funded; Public (through state, federal subsidies)	no		167	Direct costs constituted a higher proportion of costs for NS households, accounting for, on average, 7.7% of household expenditure. Therefore, more studies are needed to investigate measures that could help bring down these costs. For instance, encouraging mechanisms that support affected households (or patients in particular) in accessing anti-epileptic treatments in a timely manner such as stoc…	direct and indirect costs of care
13536	Law 2021	2021	"Caregiving is like on the job training but nobody has the manual": Canadian caregivers' perceptions of their roles within the healthcare system	Law, S	Canada	In this study, we conducted a secondary analysis of a collection of qualitative interviews with 39 caregivers of people with chronic physical illness to assess how they described their particular roles in caring for a loved one.	Qualitative research	Children (under the age of 18 years); Adults (18 years to 64 years); Older persons (65 years and above)	Under 18 years; 18 years to 64 years; 65 years and over	Both male and female	Adult child (18 years and older); Spouse or partner; Parent; Friends and neighbours	Home based	Long term (caring for those with a disability or chronic health condition including mental health conditions	Direct (anything face-to-face with client incl online and over the phone; Indirect (for client NOT with client e.g. shopping running errands, case management, notifying GP)	General activities of daily living (washing, feeding, shopping, Transporation - including to medical appts). Not limited to ADLS.; Psychological wellbeing (includes emotional support, coaching, counselling, conversation, social engagement and support)	unpaid (informal)	Time (time spent providing informal care or providing formal care)		No				self-funded	no		168	We argue that a deeper understanding of the different roles that caregivers assume, as well as their challenges, can contribute to the design and implementation of policies and services that would support their contributions and choices as integral members of the care team. Future work should complement the emerging research in areas such as empowering caregivers in this role through educational …	care giving is not something you apply for, you fall into it and it's like on the job training with no manual. Recognition of the carer by the health system. Inadequate support for carers. not sure where to go. Caregivers were often not sure where to turn for the right information and answers to their questions; they often felt misled by suggestions that there was more help available than there a…	6 areas of focus for policy and practice improvement: identify and record information on family caregivers (as this information is often missing from patient records and caregivers may not self-identify); incentivize providers to engage with caregivers; invest in supports for caregivers; expand access for care coordinators to support caregivers; implement caregiver training programs and develop a…
13568	Lee 2022	2022	Factors Related to the Caregiving Burden on Families of Korean Patients With Lung Cancer	Lee, H	Asia	to describe caregiver burden on families of patients with lung cancer and to examine its associated factors, including patient symptoms and symptom clusters	Cross sectional study	Adults (18 years to 64 years); Older persons (65 years and above)	18 years to 64 years; 65 years and over	Both male and female	Adult child (18 years and older); Spouse or partner; Wider family network	Home based	Long term (caring for those with a disability or chronic health condition including mental health conditions	Direct (anything face-to-face with client incl online and over the phone; Indirect (for client NOT with client e.g. shopping running errands, case management, notifying GP)	General activities of daily living (washing, feeding, shopping, Transporation - including to medical appts). Not limited to ADLS.; Psychological wellbeing (includes emotional support, coaching, counselling, conversation, social engagement and support)	unpaid (informal)	Time (time spent providing informal care or providing formal care); Quality of life (cost to the care giver wellbeing or self)	The Korean version of the Hospital Anxiety and Depression Scale The Korean version of the General Self-Efficacy Scale The Korean version of Relationship the Social Questionnaire Part II Zarit Burden Interview	No				self-funded	no		169	Healthcare providers should initiate early discussion with the families of lung cancer patients to identify patient symptoms and symptom clusters and family caregiver burden. Caregivers should be taught how to manage symptoms at home.	We found that patients smoking history, the relationship of caregivers with patients, and caregivers depression and social support were significantly related to family caregiver burden. Spouses had a higher level of burden than other carers. Changes in treatment caused increased risk of depression. Increase in symptom severity increases burden.	Providing effective caring and social support programs for caregivers and lung cancer patients is necessary. Before patients are discharged to home and while at an outpatient clinic, family caregivers should be instructed on the possible side effects of chemotherapy and effective management strategies to control them. Such instruction could reduce their burden.
13578	Lee 2022	2022	Caregiving stress and burden associated with cardiometabolic risk in family caregivers of individuals with cancer	Lee, L	United States	examine levels of cardiometabolic risk biomarkers and their correlates in caregivers of patients with colorectal cancer.	Cross sectional study	Not reported	18 years to 64 years	Both male and female	Spouse or partner; Parent	Home based	Long term (caring for those with a disability or chronic health condition including mental health conditions	Not reported	Not reported	unpaid (informal)	Time (time spent providing informal care or providing formal care); Quality of life (cost to the care giver wellbeing or self)	Medical Morbidities Index for Caregivers of Chronic Illnesses 30-item Profile of Mood States Short Form physical activity and healthy habits questionnaires. pathology samples for cardiometabolic biomarkers: HDL, LDL, TRL.	No				self-funded	no	While studies continue to explore the upstream mechanisms that contribute to increases in caregiver burden and stress, providers must continue to address the stress and burden of caregiving in practice. Caregivers may benefit from targeted interventions and support programs designed to cope with or decrease caregiving burdens to improve caregiversâ€™ cardiometabolic health, especially those with …	170	An array of evidenced based interventions is available to guide providers and reduce the caregiver burden providing space for self-care and attention to their own health	Caregivers who reported higher caregiver burden were less likely to engage in health-promoting and self-care behaviors, such as exercising regularly, maintaining a healthy diet, getting enough sleep, taking breaks and seeking preventive health care for themselves	Engaging caregivers during patient visits will help clinicians more fully understand their individual needs and to subsequently align a recommendation or intervention to reduce their burden
13582	Lee 2022	2022	Factor Analysis Affecting Degree of Depression in Family Caregivers of Patients with Spinal Cord Injury: A Cross-Sectional Pilot Study	Lee, S	Asia	determine the degree of depression in family caregivers of spinal-cord-injury patients and to identify factors influencing family caregiversâ€™ depression.	Cross sectional study	Adults (18 years to 64 years); Older persons (65 years and above)	18 years to 64 years; 65 years and over	Both male and female	Adult child (18 years and older); Spouse or partner; Parent; Sibling; Grandparent	Home based	Long term (caring for those with a disability or chronic health condition including mental health conditions	Direct (anything face-to-face with client incl online and over the phone; Indirect (for client NOT with client e.g. shopping running errands, case management, notifying GP)	General activities of daily living (washing, feeding, shopping, Transporation - including to medical appts). Not limited to ADLS.; Psychological wellbeing (includes emotional support, coaching, counselling, conversation, social engagement and support); Clinical (includes supervision for those with mental health conditions, general clinical nursing care, allied health care, cognitive impairment)	unpaid (informal)	Time (time spent providing informal care or providing formal care); Quality of life (cost to the care giver wellbeing or self)	CES-D	No				self-funded	no		171	it would be helpful to establish a family support system to alleviate the depressive symptoms of family caregivers providing carefor patients with SCI	Carer depression increased when patient could not work. As care needs increase carers have less time for themselves.	leisure and social activities lowers depression
13615	Lerner 2020	2020	A Population-Based Survey of the Workplace Costs for Caregivers of Persons With Treatment-Resistant Depression Compared With Other Health Conditions	Lerner, D	United States	To describe caregiving work outcomes and related indirect (ie, productivity) and direct (ie, caregiving hours and expenses) costs	Cross sectional study	Adults (18 years to 64 years); Older persons (65 years and above)	18 years to 64 years; 65 years and over	Both male and female	Adult child (18 years and older); Parent; Sibling; Wider family network; Friends and neighbours; Other: legal guardian	Other: home, residential care	Long term (caring for those with a disability or chronic health condition including mental health conditions; Short term (caring for those with injuries or illness - short term conditions)	Direct (anything face-to-face with client incl online and over the phone; Indirect (for client NOT with client e.g. shopping running errands, case management, notifying GP)	General activities of daily living (washing, feeding, shopping, Transporation - including to medical appts). Not limited to ADLS.; Psychological wellbeing (includes emotional support, coaching, counselling, conversation, social engagement and support)	unpaid (informal)	Employment (absenteeism and lost productivity; Time (time spent providing informal care or providing formal care); Quality of life (cost to the care giver wellbeing or self)	questionnaire relating to depressions	No				self-funded; Not reported	no		172	In the absence of significant employee and business focused solutions, and a dearth of data on the business impact of caregiving, it is important for individual employers to understand the prevalence of caregivers among their employees, how available resources and benefits are being used, and the impact on caregivers, both positive and negative, of current organizational policies and culture.	This study contributes new information about the high degree of time and effort associated with caregiving among employed individuals and the associated costs to the caregivers and employers, reporting the relatively high costs of caring for a person with TRD
13620	Lethin 2020	2020	Predicting caregiver burden in informal caregivers caring for persons with dementia living at home - A follow-up cohort study	Lethin, C	European Union	to identify factors associated with caregiver burden and predicting increased burden related to caregivers, persons with dementia and formal care.	Cohort study	Not reported	18 years to 64 years; 65 years and over	Both male and female	Adult child (18 years and older); Spouse or partner	Home based	Long term (caring for those with a disability or chronic health condition including mental health conditions	Direct (anything face-to-face with client incl online and over the phone; Indirect (for client NOT with client e.g. shopping running errands, case management, notifying GP)	General activities of daily living (washing, feeding, shopping, Transporation - including to medical appts). Not limited to ADLS.; Psychological wellbeing (includes emotional support, coaching, counselling, conversation, social engagement and support)	unpaid (informal)	Time (time spent providing informal care or providing formal care); Quality of life (cost to the care giver wellbeing or self)	Zarit Burden Interview Resource Utilization in Dementia (RUD General Health Questionnaire EuroQol-5 dimension-3level Client Interview Instrument	No				self-funded	no		173	The knowledge gained in this study may be useful in developing more adequate service systems and interventions to improve dementia care. Future studies should focus on the effect of interventions on modifiable factors predicting perceived caregiver burden, such as support to the informal carer, psychosocial support to prevent increased neuropsychiatric symptoms and quality of care. Professionals …	heavy carer workload increases risk of burden	Caregivers were less likely to be burdened if they were satisfied with dementia-specific care.
13644	Li 2021	2021	Predictors of Family Caregiver Burden in Shanghai	Li, J	Asia	explored predictors of family caregiver burden against the backdrop of the rapidly aging population and gradually weakening family care in urban China	Cross sectional study	Not reported	18 years to 64 years; 65 years and over	Both male and female	Spouse or partner; Other	Home based	Long term (caring for those with a disability or chronic health condition including mental health conditions	Direct (anything face-to-face with client incl online and over the phone	General activities of daily living (washing, feeding, shopping, Transporation - including to medical appts). Not limited to ADLS.; Psychological wellbeing (includes emotional support, coaching, counselling, conversation, social engagement and support)	unpaid (informal)	Time (time spent providing informal care or providing formal care); Quality of life (cost to the care giver wellbeing or self)	Zarit Burden Interview (ZBI).	No				self-funded	no		174	Based on the results of this empirical study as well as the experience of other countries, it is necessary to formulate more unique policies to address family caregiver burden in China. Most caregivers need respite service, training and counseling. At present, China's respite service is relatively simple. In urban areas, caregivers can use only daycare services and institutional respite. In the f…	The higher the level of care required the higher the burden. more support with ADLS = higher burden. Caregivers who frequently encountered role conflicts were more burdened than those who did not, too many responsibilities and feeling overwhelmed. Solo caregivers suffer higher burden.	Skills of caregiver decreases the burden. no relationship between caregiving living in or out. The quality of the relationship impacts burden. a good relationship, lower burden. The more caregivers the less the burden. Some cities have developed projects to train family caregivers. Shanghai even has positions for community care consultants
13651	Li 2022	2022	Caregiver burden and influencing factors among family caregivers of patients with glioma: A cross-sectional survey	Li,Q	Asia	to investigate the level of caregiver burden and explore its associated factors among family caregivers of patients with glioma	Cross sectional study	Adults (18 years to 64 years)	18 years to 64 years	Both male and female	Adult child (18 years and older); Spouse or partner; Parent; Other	Home based	Long term (caring for those with a disability or chronic health condition including mental health conditions	Not reported	General activities of daily living (washing, feeding, shopping, Transporation - including to medical appts). Not limited to ADLS.; Psychological wellbeing (includes emotional support, coaching, counselling, conversation, social engagement and support)	unpaid (informal)	Time (time spent providing informal care or providing formal care); Quality of life (cost to the care giver wellbeing or self)	Zarit Burden interview (ZBI), the Hamilton anxiety and depression scale, and the family APGAR index	No				self-funded	no		175	Medical workers should take note of the psychological status of glioma patients and caregivers from admission to discharge, during the entire survival period, and even after the death of patients and strive to confirm psychological distress symptoms and their causes among glioma patients and caregivers. In the future, it is necessary to conduct multicentre longitudinal research and conduct person…	loss of sleep= higher burden Many families avoid discussing cancer-related â€˜badâ€™ diagnoses or results with patients in order to protect them and help them preserve their hope for survival.
13656	Li 2021	2021	Coping strategies mediate the association between family functioning and posttraumatic growth in family caregivers of people with dementia	Li, Y	Asia	This study aimed to examine the mediating effect of coping strategies on the relationship between family functioning and posttraumatic growth in family caregivers of people with dementia (PwD)	Cross sectional study	Adults (18 years to 64 years); Older persons (65 years and above)	18 years to 64 years; 65 years and over	Both male and female	Adult child (18 years and older); Spouse or partner; Wider family network	Home based	Long term (caring for those with a disability or chronic health condition including mental health conditions	Direct (anything face-to-face with client incl online and over the phone; Indirect (for client NOT with client e.g. shopping running errands, case management, notifying GP)	General activities of daily living (washing, feeding, shopping, Transporation - including to medical appts). Not limited to ADLS.; Psychological wellbeing (includes emotional support, coaching, counselling, conversation, social engagement and support)	unpaid (informal)	Quality of life (cost to the care giver wellbeing or self)	Simplified Coping Style Questionnaire (SCSQ	No				self-funded	no		176	Healthcare providers should pay attention to the family functioning of caregivers and take effective measures to provide them with positive coping strategies to promote their posttraumatic growth.	A high level of posttraumatic growth was found for the caregivers who were female, spouses, had a balance of income and expenditures in the past month, and cared for patients with severe dementia.	Caregivers in a good economic state can efficiently deal with difficulties during patient care. Family functioning positively affects positive coping strategies and posttraumatic growth. In addition, positive coping strategies can promote posttraumatic growth and are important mediating factors between family functioning and posttraumatic growth.
13663	Liao 2020	2020	Factors associated with health-related quality of life among family caregivers of people with Alzheimer's disease	Liao, J	Asia	To describe health-related quality of life (HRQoL) and to identify its predictors for Chinese family caregivers of disabled older adults	Cross sectional study	Adults (18 years to 64 years); Older persons (65 years and above)	18 years to 64 years; 65 years and over	Both male and female	Adult child (18 years and older); Spouse or partner; Wider family network; Friends and neighbours	Home based	Long term (caring for those with a disability or chronic health condition including mental health conditions	Direct (anything face-to-face with client incl online and over the phone	General activities of daily living (washing, feeding, shopping, Transporation - including to medical appts). Not limited to ADLS.	unpaid (informal)	Time (time spent providing informal care or providing formal care); Quality of life (cost to the care giver wellbeing or self)	36-item Short-Form Health Survey (SF-36), the Zarit Caregiver Burden Interview (ZBI) scales, and the Chinese Social Support Rating Scale (SSRS)	No				self-funded	no		177	HRQoL can be improved by decreasing caregiver burden. Furthermore, additional social support is needed to reduce the impact of caregiving on HRQoL for Chinese caregivers. Importantly, we suggest that a standardized LTC system be established in China as soon as possible	higher personal out-of-pocket monthly payment for disabled older adults was associated with caregivers poorer physical and mental QOL. Caring for a disabled individual directly results in a lack of personal time; consequently, caregivers may find it difficult to relax or to participate in social activities.	socio-demographic characteristics were the weakest contributor to predicting QOL. when caregivers income increased, their physical and mental QOL also improved
13693	Lin 2023	2023	Determinants of quality of life in primary family caregivers of patients with advanced cancer: a comparative study in southern China	Lin, J	Asia	To examine and compare the quality of life (QoL) of the primary family caregivers (PFCs) of inpatients with advanced cancer and the PFCs of home hospice patients with advanced cancer and to analyze the determinants of QoL	Cross sectional study	Not reported	18 years to 64 years; 65 years and over	Both male and female	Adult child (18 years and older); Spouse or partner; Parent; Sibling; Grandparent; Other	Other: Home-based and hospital based hospice patients	Long term (caring for those with a disability or chronic health condition including mental health conditions	Not reported	Not reported	unpaid (informal)	Time (time spent providing informal care or providing formal care); Quality of life (cost to the care giver wellbeing or self)	World Health Organization Quality of Life scale (WHOQOL questionnaire	No				self-funded; Not reported	no		178	First of all, more basic health guidance for PFCs is needed to improve their health condition, which is the premise for them to take good care of their patients. Besides, necessary financial support is essential for poor patients with advanced cancer. In China, there are already many policies and benefits to reduce the economic burden of patients, including medical insurance, social insurance and…	QOL reduces with age, possibly due to declining health themselves. More involvement in decision making occurred in inpatient setting than home-based. Income affects the treatment plan chosen. Inpatient costs are higher. This affects social function as well.	higher QOL in siglings. less burden in Hospital based hospice as others are providing support for things the carer would normally do at home. Education level impacts QOL. The PFCs of inpatients had higher QoL compared with the PFCs of home hospice patients.
13734	Litzelman 2023	2023	Employment and workdays lost among spouses of cancer survivors: Intersection with gender across cancer treatment status	Litzelman, K	United States	to elucidate how employment and work loss patterns differed across cancer history/treatment status and gender	Cross sectional study	Adults (18 years to 64 years)	18 years to 64 years	Both male and female	Spouse or partner	Home based	Long term (caring for those with a disability or chronic health condition including mental health conditions	Not reported	Not reported	unpaid (informal)	Employment (absenteeism and lost productivity; Time (time spent providing informal care or providing formal care)	Experiences with Cancer questionnaire	No				self-funded; Public (through state, federal subsidies); Private (for profit service providers including social enterprises)	no		179	Employers, policymakers, and clinicians have opportunities to support working caregivers. Opportunities to support working caregivers exist at multiple levels, including employer, policy, and health system efforts. Recommendations for supporting caregiver employment outcomes dovetail with those supporting employment for cancer patients themselves, such as: 1) increasing the prevalence and awarene…	Wives of cancer survivors are at increased risk of work loss, with implications for their financial and psychological wellbeing.	At the employer level, there are a number of policies and practices that support working caregivers, including flexible work arrangements, employee assistance programs that provide psychological support and referrals, specialized caregiving services (such as case management or backup care) and paid family leave.
13736	Liu 2021	2021	Family Care, Economic Stress, and Depressive Symptoms Among Chinese Adults During the COVID-19 Outbreak: Difference by Urban and Rural Areas	Liu, C.	Asia	To examine the associations between family care, economic stress, and depressive symptoms among Chinese adults in urban and rural areas during the COVID-19 outbreak.	Cross sectional study	Children (under the age of 18 years); Older persons (65 years and above)	18 years to 64 years; 65 years and over	Both male and female	Adult child (18 years and older); Spouse or partner; Parent	Home based	Long term (caring for those with a disability or chronic health condition including mental health conditions	Not reported	Not reported	unpaid (informal)	Quality of life (cost to the care giver wellbeing or self)	Survey. Term - Economic stress.	No				self-funded	no		180	The scales used in our study are self-reporting and screening tools, not clinical diagnostic instruments. To improve the accuracy of the research, more studies with diagnostic criteria are needed in the future.	Economic stress played a moderator role in the relationship between caring for both the elderly and children and depressive symptoms. Sandwich-generation caregivers with higher economic stress were at increased risk of depressive symptoms. This is consonant with previous research that shows that compared with other types of care, sandwich- generation caregivers tended to consume more resources, i…	We advocate psychological intervention for the family caregivers mental health. In addition, more effective policies should be developed to provide financial support for family caregivers, especially for sandwich-generation caregivers and rural elderly caregivers.
13740	Liu 2019	2019	The relationship between comorbidities in dementia patients and burden on adult child primary caregivers: Does having a secondary caregiver matter?	Liu, H.	Asia	To assess the relationship between medical comorbidities of dementia patients and burden on adult child caregivers, and the moderating effect (if any) of having a secondary caregiver on the relationship between patient comorbidities and caregiver burden.	Cross sectional study	Adults (18 years to 64 years); Older persons (65 years and above)	18 years to 64 years; 65 years and over	Both male and female	Adult child (18 years and older); Spouse or partner; Wider family network	Home based	Long term (caring for those with a disability or chronic health condition including mental health conditions	Not reported	Not reported	both paid and unpaid	Time (time spent providing informal care or providing formal care)	Zarit Burden Interview (ZBI) Caregiving intensity	No		A primary caregiver is defined as the person providing most unpaid care and is perceived by themselves and the care recipient as having principal responsibility for providing care to the care recipient. A secondary caregiver is the person undertaking some caregiving tasks but is not perceived by themselves or the care recipient as the principal person responsible for taking care of the care recip…		Not reported	no		181	There is a need for more contextual understanding (e.g. the ecology of family caregiving) of the burden experienced by adult child caregivers of older people with comorbid dementia.	When the secondary caregiver was the spouse of the patient, it heightened the negative impact of patients comorbidities on caregiver burden. One plausible explanation may be that the spouses of these patients are usually hidden patients who have their own health problems to be managed and are highly vulnerable to the negative health consequences of caregiving. Increased number of caring hours per…	Conducting multi-dimensional assessment at the time of admission for the patients and caregivers, sharing information about dementia and caregiver issues, and tailoring education sessions to enhance the caregivers capacity to deal with the complex needs of comorbid dementia.
13752	Liu 2020	2020	Willingness-to-pay and willingness-to-accept of informal caregivers of dependent elderly people in Shanghai, China	Liu, W.	Asia	To evaluate the economic value of informal caregiving in Shanghai using the contingent valuation method by their least-preferred care tasks and identify the associated factors of willingness-to-pay (WTP) and willingness-to-accept (WTA) of the informal caregivers.	Economic evaluation	Older persons (65 years and above)	18 years to 64 years; 65 years and over	Both male and female	Adult child (18 years and older); Spouse or partner; Other	Home based	Long term (caring for those with a disability or chronic health condition including mental health conditions	Direct (anything face-to-face with client incl online and over the phone; Indirect (for client NOT with client e.g. shopping running errands, case management, notifying GP)	General activities of daily living (washing, feeding, shopping, Transporation - including to medical appts). Not limited to ADLS.; Psychological wellbeing (includes emotional support, coaching, counselling, conversation, social engagement and support)	unpaid (informal)	Time (time spent providing informal care or providing formal care); Quality of life (cost to the care giver wellbeing or self)	Caregiver Reaction Assessment (CRA). Questionnaire with WTP and WTA questions posed: Please imagine that the government is to send professional care workers to provide services. What is the maximum amount of money that you are willing to pay for an hour of reduction in caregiving of your least-preferred care task per week? Please imagine that the government is going to subsidize the care that you…	No		Since household work is the most common care task to be â€œcontracted outâ€ to the market in China, its inclusion in economic thinking â€œmakes more senseâ€ with the respondents accepting compensation for caring. [26]	Other author	self-funded	no		182	Future studies should consider using the diary method to produce more robust results of care time. We strongly recommend researchers and decision-makers to include all costs and effects, both direct and indirect, in cost-benefit analysis in studies and policy evaluation projects when it involves a potential gain or loss of benefits of informal caregivers.	Caregivers had significantly different WTP and WTA, according to care tasks. ADL tasks were the most frequently mentioned least-preferred care task (38.7%). On average, informal caregivers in Shanghai provide approximately 42.89 h per week of caring. This result is substantially higher than that found in similar research conducted in The Netherlands (27.1 h per week) [5], Thailand (23.7 h per wee…	An underlying reason for the lower WTP of the spouses and children, as well as of caregivers taking care for older recipients, is the strong sense of obligation that they feel to provide care, and thus they were reluctant to reduce 1 hour of caring. Decision-makers should take economic valuation results of informal care into account when considering long-term care-related policies.
13754	Liu 2019	2019	Financial Strain, Employment, and Role Captivity and Overload Over Time Among Dementia Family Caregivers	Liu, Y	United States	This study examined how financial strain and changes in employment status affect subjective stressors over 12 months in 184 family caregivers of individuals with dementia	Cross sectional study	Not reported	18 years to 64 years; 65 years and over	Both male and female	Adult child (18 years and older); Spouse or partner; Sibling; Other	Home based	Long term (caring for those with a disability or chronic health condition including mental health conditions	Direct (anything face-to-face with client incl online and over the phone; Indirect (for client NOT with client e.g. shopping running errands, case management, notifying GP)	General activities of daily living (washing, feeding, shopping, Transporation - including to medical appts). Not limited to ADLS.; Psychological wellbeing (includes emotional support, coaching, counselling, conversation, social engagement and support)	unpaid (informal)	Financial (including payment, cost to care-giver such as transport or parking, treatment e.g. bills, medications, tests); Employment (absenteeism and lost productivity; Time (time spent providing informal care or providing formal care); Quality of life (cost to the care giver wellbeing or self)	The stress process model. Daily Stress and Health study	No				self-funded	no		183		Caregivers perceptions of financial strain add to the long-term stress of the caregiving role. Changes in caregivers employment status may have complex associations with their feelings of stress over time. Financial strain may place stress on care givers that are not recovered when the caring role ends.	working outside the home may incur additional role overload, but also potentially protect caregivers from increasing in their role overload over time
13758	Liu 2022	2022	Caregiving burden and positive aspects of caregiving among family caregivers of people living with schizophrenia: Two sides of the same coin	Liu, Y	Asia	The current study aims to investigate the association between caregiver burden and positive aspects of caregiving (PAC), as well as explore and compare the correlates of each.	Cross sectional study	Not reported	18 years to 64 years	Both male and female	Spouse or partner; Parent; Other: other relative	Home based	Long term (caring for those with a disability or chronic health condition including mental health conditions	Not reported	Psychological wellbeing (includes emotional support, coaching, counselling, conversation, social engagement and support)	unpaid (informal)	Time (time spent providing informal care or providing formal care); Quality of life (cost to the care giver wellbeing or self)	Zarit, Caregiving Rewarding Feelings (CRF) scale, cale of Perceived Social Support (MSPSS), Simplified Coping Style Questionnaire (SCSQ, Family Adaptation, Partnership, Growth, Affection and Resolve Index scale (APGAR)	No				self-funded	no		184	Future research and intervention programs should not only focus on mitigating caregiver burden but also enhancing positive aspects of caregiving, which may be realized through the improvement of social support, active coping, and family functioning while paying special attention to various socio-demographics. Future intervention programs should not just be limited to lessening caregiver burden an…		Caregiving can be both burdensome and rewarding when caring for people with schizophrenia. Higher levels of social support resulted in lower levels of burden. Family functioning is an important and significant facilitator of positive aspects of caregiving. Possibly due to a shared family-oriented culture. Emphasis on harmony.
13767	Livingston 2020	2020	Clinical effectiveness of the START (STrAtegies for RelaTives) psychological intervention for family carers and the effects on the cost of care for people with dementia: 6-year follow-up of a randomised controlled trial	Livingston, G	UK	To assess the clinical effectiveness over 6 years and the impact on costs and care home admission	Randomised controlled trial	Not reported	Not reported	Both male and female	Not reported	Home based	Long term (caring for those with a disability or chronic health condition including mental health conditions	Not reported	Psychological wellbeing (includes emotional support, coaching, counselling, conversation, social engagement and support)	unpaid (informal)	Financial (including payment, cost to care-giver such as transport or parking, treatment e.g. bills, medications, tests); Quality of life (cost to the care giver wellbeing or self)	Hospital Anxiety and Depression Scale total score (HADS-T) Client Service Receipt Inventory (CSRI) patient and carer service costs and care home admission	No				Public (through state, federal subsidies)	no		185	The START intervention is clinically effective, improving carer mood over 6 years. It does not increase patient or carer service-related costs and thus should be made available. The numbers of people with dementia and the diversity of culture, geographic location and available NHS resources mean that further research is necessary to widen access and optimise implementation. For example, to consid…		Providing supervised psychology visits (graduates) in the short and long term can make a difference to carers and patients. The difference in costs appears to be economically large (cost per patient in the intervention group is around a third of the cost in the TAU group) although there was no significant difference in time to care home admission or death. Skills and strategies learnt were practi…
13791	Longacre 2021	2021	Racial and ethnic variations in caregiving-related physical, emotional, and financial strain during COVID-19 among those caring for adult cancer patients	Longacre, M	United States	To describe cancer caregiversâ€™ emotional, physical, and financial strain during the COVID-19 pandemic and compared to preCOVID-19, and explore racial and ethnic variations in caregiver strain	Cross sectional study	Not reported	18 years to 64 years; 65 years and over	Both male and female	Adult child (18 years and older); Spouse or partner; Parent; Wider family network; Friends and neighbours	Home based	Long term (caring for those with a disability or chronic health condition including mental health conditions	Direct (anything face-to-face with client incl online and over the phone; Indirect (for client NOT with client e.g. shopping running errands, case management, notifying GP)	General activities of daily living (washing, feeding, shopping, Transporation - including to medical appts). Not limited to ADLS.; Psychological wellbeing (includes emotional support, coaching, counselling, conversation, social engagement and support)	unpaid (informal)	Time (time spent providing informal care or providing formal care); Quality of life (cost to the care giver wellbeing or self)	Zarit Burden Interview, National Comprehensive Cancer Network (NCCN) distress thermometer (DT), Caregiver Quality of Life Index (CQLI).	No				self-funded	no		186	These findings suggest a need to be attentive to racial and ethnic variations in emotional and financial strain and provide targeted support in clinical care and via public policy during a public health crisis	A crisis increases emotional stress. Carers are often forgotten in the patient journey. Financial strain existed more in some ethic participants, increasing during COVID-19, however the study did not consider the cause of the financial strain.	some evidence suggests that online support groups can benefit caregivers in varying contexts. Engaging caregivers in clinical care might be particularly vital for Hispanic caregivers given their relatively higher levels of emotional stress associated with caregiving during COVID-19 than prior.
13870	Lv 2021	2021	Predictive model of psychological distress in family caregivers of patients with cancer: a cross-sectional study	LV, X	Asia	To examine a predictive theoretical model of psychological distress based on the following variables reflected on family caregivers of patients with cancer: the unmet supportive care needs, subjective caregiving burden, social support, and the positive aspects of caregiving	Cross sectional study	Adults (18 years to 64 years); Older persons (65 years and above)	18 years to 64 years; 65 years and over	Both male and female	Adult child (18 years and older); Spouse or partner; Parent; Sibling; Wider family network	Home based	Long term (caring for those with a disability or chronic health condition including mental health conditions	Direct (anything face-to-face with client incl online and over the phone; Indirect (for client NOT with client e.g. shopping running errands, case management, notifying GP)	General activities of daily living (washing, feeding, shopping, Transporation - including to medical appts). Not limited to ADLS.; Psychological wellbeing (includes emotional support, coaching, counselling, conversation, social engagement and support)	unpaid (informal)	Quality of life (cost to the care giver wellbeing or self)	Kessler Psychological Distress Scale, Caregiver Reaction Assessment, The Chinese version of Supportive Care Needs Survey-Partners and Caregivers Positive Aspects of Caregiving Perceived Social Support Scale	No				self-funded	no		187	the structural equation model partially supported and developed the theoretical framework. Interventions aiming to satisfy FCs needs, reduce caregiving burden, emphasize on meaning finding, and strengthen social support ties may facilitate improvement in mental health.	Where carers suffer mental health problems could impact psychological distress levels. he results of univariate anal- Patients cancer metastasis, poor self-care ability, caregiversâ€™ poor overall health status, and lower income are some factors contributing to FCs psychological distress. Healthcare service/information needs were most commonly nominated as an unmet need. The other noteworthy resu…	stronger social support would inhibit caregiving burden and lower psychological distress. Nursing practitioners have a new potential target to minimize psychological distress by mobilizing interventions that reduce both unmet needs and its consequent subjective caregiving burden
13872	Lynch 2018	2018	The family caregiver experience - examining the positive and negative aspects of compassion satisfaction and compassion fatigue as caregiving outcomes	Lynch, S	United States	To examine compassion fatigue and compassion satisfaction in family caregivers	Cross sectional study	Not reported	18 years to 64 years; 65 years and over	Both male and female	Adult child (18 years and older); Spouse or partner; Wider family network; Friends and neighbours	Home based	Long term (caring for those with a disability or chronic health condition including mental health conditions	Not reported	Not reported	unpaid (informal)	Time (time spent providing informal care or providing formal care); Quality of life (cost to the care giver wellbeing or self)	Caregiver Burden Interview, Brief COPE inventory and Professional Quality of Life (ProQOL	No				self-funded	no		188	This study supports the use of compassion fatigue and compassion satisfaction as alternative or additional outcomes to consider in future research.	Although various characteristics impacted the level of compassion fatigue and compassion satisfaction, the results pointed to characteristics of an at-risk family caregiver: female, retired, perceive themselves in fair to poor health, perform over 25 h of care per week, and exhibit signs of disengagement. the intensity of caregiving is more important than the duration.	Findings suggest that despite high caregiver burden and moderate compassion fatigue, family caregivers are able to provide care and find satisfaction in the role. support for the use of compassion fatigue and compassion satisfaction compared to caregiver burden when examining the family caregiver experience. Higher compassion level had lower burnout
13874	Lyszczarz 2019	2019	Indirect costs and incidence of caregivers' short-term absenteeism in Poland, 2006-2016	Lyszczarz	European Union	to contribute to the topic by estimating the indirect costs of short-term absenteeism associated with informal caregiving in Poland with the use of social insurance data on care absence incidence.	Cross sectional study	Children (under the age of 18 years); Adults (18 years to 64 years); Older persons (65 years and above)	Under 18 years; 18 years to 64 years; 65 years and over	Both male and female	Adult child (18 years and older); Spouse or partner; Parent; Sibling; Grandparent; Wider family network	Home based	Short term (caring for those with injuries or illness - short term conditions)	Not reported	Not reported	both paid and unpaid	Employment (absenteeism and lost productivity	The human capital method (HCM)	No		The results show that the productivity losses attributable to the provision of short-term care were â‚¬306.2 million in 2006 and more than doubled, reaching â‚¬824.1 million in 2016. The study shows that both the incidence and the costs of caregiving in Poland are growing rapidly, and their dynamics exceed the growth rates of the economy and the dynamics of own sickness absence. Informal short-te…	authors	self-funded; Public (through state, federal subsidies)	no		189	the study also confirms the dominant role of women in short-term caregiving, which has been confirmed previously in several studies concerned with long-term care.		Insurance provision of are allowances for the working population in Poland, was used. Numbers of absence episodes and days associated with care provided to a relative reported by the SII were used to identify the amount of time lost from work due to caregiving. Care allowance in Poland is granted to a person who provides care for a child or other family member.
13884	Machuki 2019	2019	Patient-level cost of home- and facility-based child pneumonia treatment in Suba Sub County, Kenya	Machuki, J	Africa	to compare the patient-level costs of home based treatment of pneumonia by a community health worker with those of health facility- based treatment	Cross sectional study	Children (under the age of 18 years)	Not reported	Both male and female	Parent; Health care worker or health professional (paid)	Other: home and hospital comparison	Short term (caring for those with injuries or illness - short term conditions)	Direct (anything face-to-face with client incl online and over the phone; Indirect (for client NOT with client e.g. shopping running errands, case management, notifying GP)	General activities of daily living (washing, feeding, shopping, Transporation - including to medical appts). Not limited to ADLS.; Psychological wellbeing (includes emotional support, coaching, counselling, conversation, social engagement and support); Clinical (includes supervision for those with mental health conditions, general clinical nursing care, allied health care, cognitive impairment)	both paid and unpaid	Financial (including payment, cost to care-giver such as transport or parking, treatment e.g. bills, medications, tests); Employment (absenteeism and lost productivity		No				Not reported	no		190	Pneumonia is one of the major causes of death among children < 5 years of age in developing countries, including Kenya. This study demonstrates that the costs incurred for community managed pneumonia treatment are considerably lower compared to facility-based pneumonia management. This finding has a potential profound impact on infant morbidity and mortality. Extending severe pneumonia treatment …	substantially lower household average income for caregivers who sought treatment at home from the CHWs compared to those who sought care at the health facility. his difference is quite important for poor areas with limited resources, such as Homa-Bay County, which records a high poverty index; 48% of the population live below the poverty line. The cost difference was caused by both direct (consul…	the medicines that were offered at the community level were issued free of charge through donor contribution toward implementation of integrated community case management. the number of patients bypassing the primary care level to attend health facilities for the treatment of simple pneumonia is still considerable. This finding is positive in that community case management is complementary to hea…
13924	Maitan 2018	2018	The effect of the burden of caregiving for people with spinal cord injury (SCI): a cross-sectional study	Maitan	European Union	To assess the caregiver burden (CB) of caregivers for people with Spinal Cord Injury (SCI) and to examine the psychological impact of the burden of caregiving.	Cross sectional study	Adults (18 years to 64 years); Older persons (65 years and above)	18 years to 64 years; 65 years and over	Both male and female	Spouse or partner; Parent; Other	Home based	Long term (caring for those with a disability or chronic health condition including mental health conditions	Direct (anything face-to-face with client incl online and over the phone; Indirect (for client NOT with client e.g. shopping running errands, case management, notifying GP)	General activities of daily living (washing, feeding, shopping, Transporation - including to medical appts). Not limited to ADLS.; Psychological wellbeing (includes emotional support, coaching, counselling, conversation, social engagement and support)	unpaid (informal)	Time (time spent providing informal care or providing formal care); Quality of life (cost to the care giver wellbeing or self)	The Caregiver Burden Inventory The Family Strain Questionnaire Short Form The Short Form 36 (SF-36)	No				self-funded	no		191	Although CB is a well-recognised issue among family caregivers of individuals with SCI, there are no specific instruments designed for its evaluation and the assessment of the perceived strain is usually performed through questionnaires designed for several different constructs. Indeed, the burden is often considered as an individual phenomenon, characterised by subjectivity; for this reason, the…	Family caregivers have a level of perceived burden which is directly related to the increased need for psychological support, and deprivation in their social condition, mental and physical health. care recipient level of care required impacts care burden, isolation and financial constraints. Loneliness and a lack of spontaneity affect life outside of caregiving and the social life of family careg…	The continuous assessment of the level of burden in caregivers of SCI survivors can allow healthcare professionals and social workers, who are involved in the rehabilitation process and the discharge of these patients to their homes, to plan strategies which will help to preserve the quality of life of family caregivers
13940	Malhotra 2023	2023	Caregivers' Absenteeism and Its Association With Health Shocks and Functional Impairment Among Persons With Severe Dementia	Malhotra, C.	Asia	We hypothesized that adult child caregivers who are younger, male, more educated, spousal, married, and not co-residing with PWSDs and who have lower maladaptive coping style will be less likely to experience absenteeism in the presence of PWSDsâ€™ health shocks and high level of functional impairment.	Cohort study	Older persons (65 years and above); Not reported		Both male and female	Adult child (18 years and older); Wider family network	Home based	Long term (caring for those with a disability or chronic health condition including mental health conditions; Short term (caring for those with injuries or illness - short term conditions)	Direct (anything face-to-face with client incl online and over the phone; Indirect (for client NOT with client e.g. shopping running errands, case management, notifying GP)	Not reported	unpaid (informal)	Employment (absenteeism and lost productivity; Quality of life (cost to the care giver wellbeing or self)	Absenteeism Brief COPE instrument to assess caregiversâ€™ maladaptive coping style	No		With Singaporeâ€™s decreasing birth rate and shrinking family size, caregiving contribution for adult child caregivers is likely to increase, impacting the labor market and economy. One potential solution is to engage live-in domestic helpers or other home care services to reduce caregiver absenteeism. Currently, the Singapore government offers a Home Caregiving Grant of up to S$200 per month to …		self-funded	no		192	Directly assess the association between coping style and employment outcomes, coping styles may affect absenteeism through various mechanisms. A need to support caregivers of PWSDs to better cope with their caregiving in order to mitigate caregivers absenteeism.	43% caregivers of PWSDs experienced absenteeism due to caregiving over a 1-year period, with an average of 2.4 (SD 6.0) absenteeism days and S$787 (SD 2172) in related absenteeism cost during a 1-month period. Caregivers of PWSDs who experienced a health shock in the past 4 months or had a high level of functional impairment experienced more absenteeism days and cost due to caregiving. We also fo…	With Singaporeâ€™s decreasing birth rate and shrinking family size, caregiving contribution for adult child caregivers is likely to increase, impacting the labor market and economy. One potential solution is to engage live-in domestic helpers or other home care services to reduce caregiver absenteeism. Currently, the Singapore government offers a Home Caregiving Grant of up to S$200 per month to …
13980	Maresova 2020	2020	The social and economic burden on family caregivers for older adults in the Czech Republic	Maresova, P	European Union	we analyse the economic burden of elder care in the Czech Republic by assessing how family members of senior citizens engage in caregiving. To do this, we examined the time and cost associated with caregiving as a function of age, gender, and income of the caregiver	Cross sectional study	Older persons (65 years and above)	18 years to 64 years; 65 years and over	Both male and female	Adult child (18 years and older); Spouse or partner; Wider family network	Residential care based	Long term (caring for those with a disability or chronic health condition including mental health conditions	Direct (anything face-to-face with client incl online and over the phone; Indirect (for client NOT with client e.g. shopping running errands, case management, notifying GP)	General activities of daily living (washing, feeding, shopping, Transporation - including to medical appts). Not limited to ADLS.; Psychological wellbeing (includes emotional support, coaching, counselling, conversation, social engagement and support)	paid (formal, direct, or indirect)	Financial (including payment, cost to care-giver such as transport or parking, treatment e.g. bills, medications, tests); Employment (absenteeism and lost productivity; Time (time spent providing informal care or providing formal care)		No				Public (through state, federal subsidies)	no		193	Improved medical education, especially related to the health and well-being of family caregivers. Policy makers must develop ideas to help maintain the health of family caregivers. The government and policy makers should experiment in linking health care and social systems within Czechia, which might prove to be a long-lasting solution to family caregiving in particular and caregiving a whole	Quality of life for Czech caregivers (including work life, financial situation, and health) is often at stake, particularly for those who engage in 24-h care. The excessive work burden and continuous financial indebtedness may lead to eventual financial breakdown for most caregivers in the Czech Republic. If this occurs, women will likely be the most affected. Caregiving can be stressful, especia…	Informal caregivers are mostly represented by daughters and wives.
14010	MartÃ­nez-MartÃ­nez 2019	2019	Grandparent caregivers: the consequences of providing child care in a metropolitan area of southeast Spain	MartÃ­nez-MartÃ­nez, A	European Union	to obtain knowledge as to the causes and consequences of providing part-time care for grandchildren in the metropolitan city of Murcia.	Mixed methods	Children (under the age of 18 years)	65 years and over	Both male and female	Grandparent	Home based	Long term (caring for those with a disability or chronic health condition including mental health conditions	Direct (anything face-to-face with client incl online and over the phone	General activities of daily living (washing, feeding, shopping, Transporation - including to medical appts). Not limited to ADLS.; Psychological wellbeing (includes emotional support, coaching, counselling, conversation, social engagement and support)	unpaid (informal)	Time (time spent providing informal care or providing formal care); Quality of life (cost to the care giver wellbeing or self)	study survey	No				self-funded	no		194	talking about aging is too complex, due to the breadth of the concept itself, based on the image or stereotype that we individually project, understanding it as a phase of life with specific peculiarities, based on genetic, hereditary components and attitudes manifested in life. At an individual level, throughout their lives older people experience completely different circumstances and today, th…	The two main causes of overload are the assumption of multiple roles and an excessive volume of domestic tasks. The variable age of the grandchildren is a very influential factor when it comes to exercising the care roles, and it has been found that these tasks are increased when the children are younger. grandparent caregivers can be failing in health. when adding the child care to this the resu…	from the grandparents perspective, when spending time with their grandchildren, they experience high levels of satisfaction and personal enrichment, given the great affection that they feel for them. the metropolitan area of Murcia is characterized as an area of scarce economic resources and services, and one of low citizen geographic mobility. The proximity of parent and grandparent homes is ver…
14012	Martins 2022	2022	Evaluation of the Fiscal Costs and Consequences of Alzheimer's Disease in Germany: Microsimulation of Patients' and Caregivers' Pathways	Martins, R	European Union	Estimate the lifetime incremental fiscal consequences of Alzheimerâ€™s disease in community-based individuals and their informal caregivers	Cohort study	Adults (18 years to 64 years); Older persons (65 years and above)	18 years to 64 years; 65 years and over	Both male and female	Not reported	Home based	Long term (caring for those with a disability or chronic health condition including mental health conditions	Direct (anything face-to-face with client incl online and over the phone; Indirect (for client NOT with client e.g. shopping running errands, case management, notifying GP)	General activities of daily living (washing, feeding, shopping, Transporation - including to medical appts). Not limited to ADLS.; Psychological wellbeing (includes emotional support, coaching, counselling, conversation, social engagement and support)	unpaid (informal)	Financial (including payment, cost to care-giver such as transport or parking, treatment e.g. bills, medications, tests); Employment (absenteeism and lost productivity	microsimulation in Microsoft Excel,	No		The financial impacts of AD are not constrained to households but have wide-reaching effects on government public accounts i.e. public economics. the high and increasing prevalence of AD increases national health and social care expenditure, affecting economic equity across generations. From a German societal perspective, dementia-related healthcare costs were â‚¬54 billion in 2016 and have been …		self-funded; Public (through state, federal subsidies)	no		195	fiscal losses and the consequences of these losses need to be considered to inform policy making and health care planning from a government and social security perspective.	Caregiver forgone taxes on employment contributed the most to these estimated total fiscal losses. estimating losses due to forgone earnings, tax contributions, increased need for financial support for formal and informal care, and medical care costs in people affected by AD compared to the general population.	funded programs to support informal caregivers.
14051	2020-05-01	2020	End-of-life experience for older adults in Ireland: results from the Irish longitudinal study on ageing (TILDA)	May, P.	European Union	To describe the prevalence of modifiable problems (pain, falls, depression) in Ireland, and to evaluate associations with place of death, healthcare utilisation, and formal and informal costs in the last year of life.	Cohort study	Older persons (65 years and above)	Not reported		Not reported	Home based	Long term (caring for those with a disability or chronic health condition including mental health conditions	Not reported	General activities of daily living (washing, feeding, shopping, Transporation - including to medical appts). Not limited to ADLS.; Psychological wellbeing (includes emotional support, coaching, counselling, conversation, social engagement and support)	both paid and unpaid	Financial (including payment, cost to care-giver such as transport or parking, treatment e.g. bills, medications, tests); Time (time spent providing informal care or providing formal care)	Interviews Mean estimated formal health and social care costs in the last year of life	No				Not reported	no		196	That cancer patients are more likely to die at home or in hospice indicates that universal provision irrespective of diagnosis remains an unfulfilled policy ambition. Informal costs are calculated derived only from unpaid help provided in performing ADLs and not any other activities and require the combination of participant-reported answers and end-of-life interview. Forward-counting analyses th…	Unpaid care accounted for 37% of all care received but access to this care, as well as place of death, may be adversely affected by living alone or in a rural area. Deficits in unpaid care are not balanced by higher formal care use.	Further consideration of policies to support unpaid carers, is warranted.
14091	McDaid 2022	2022	Understanding the Economic Value and Impacts on Informal Carers of People Living with Mental Health Conditions	McDaid, D.	UK	This study undertook an online survey of adult informal carers supporting adults with mental health conditions to better understand the impacts of caring on carer quality of life, levels of loneliness, finances and employment, as well as estimate the economic value of time spent caring.	Cross sectional study	Adults (18 years to 64 years); Older persons (65 years and above)	18 years to 64 years; 65 years and over	Both male and female	Adult child (18 years and older); Spouse or partner; Parent; Sibling; Wider family network; Friends and neighbours; Other	Home based	Long term (caring for those with a disability or chronic health condition including mental health conditions	Direct (anything face-to-face with client incl online and over the phone	Not reported	unpaid (informal)	Financial (including payment, cost to care-giver such as transport or parking, treatment e.g. bills, medications, tests); Employment (absenteeism and lost productivity; Time (time spent providing informal care or providing formal care); Quality of life (cost to the care giver wellbeing or self)	Survey questionnaire including the CarerQoL-7D WTP, WTA University of California, Los Angeles (UCLA-3) loneliness scale	No		Time spent on informal caregiving is time that is no longer available for other activities. These â€˜opportunity costsâ€™, including time lost from employment, volunteering and leisure, make up the bulk of the immediate economic impacts of informal caring; if carers were unwilling or unable to provide their time for informal care, then some, if not all of these costs, would fall on health and soc…		Not reported	no		197	Longitudinal studies that follow up carers over time are needed to understand how caring experiences change. These surveys can also monitor receipt of interventions to consider whether they have an impact on the challenges associated with caregiving. The scale of surveys also needs to increase, with a focus on approaches that can obtain a fully representative sample of the caregiver population. U…	The COVID-19 pandemic has further increased reliance on informal family care, often to the detriment of carer physical and mental health this is very likely to also have exacerbated the adverse economic impacts of caring on carers, strengthening the case for action to support carers further. Carers are at risk of poor quality of life, higher levels of loneliness, and financial distress.	Our survey found that, on average, carers contribute more than 43 h of care per week, rising to 65 h for carers living with care recipients. This vital support has tremendous economic value, an average of up to â‚¬84,000 per annum. Both greater access to respite care and more peer support may help to reduce the sense of loneliness that is felt by many carers.
14146	Mehdipanah 2022	2022	Dementia care needs for individuals and caregivers among Mexican Americans and non-Hispanic Whites	Mehdipanah, R.	United States	This paper examines the needs of community-residing individuals with cognitive impairment and dementia (CID) and their caregivers in Nueces County, Texas, a county with one of the largest Mexican American (MA) populations in the U.S., while exploring ethnic differences in needs identified.	Mixed methods	Older persons (65 years and above); Not reported	18 years to 64 years; 65 years and over	Both male and female	Adult child (18 years and older); Spouse or partner; Sibling; Wider family network; Other	Home based	Long term (caring for those with a disability or chronic health condition including mental health conditions	Direct (anything face-to-face with client incl online and over the phone; Indirect (for client NOT with client e.g. shopping running errands, case management, notifying GP)	General activities of daily living (washing, feeding, shopping, Transporation - including to medical appts). Not limited to ADLS.; Clinical (includes supervision for those with mental health conditions, general clinical nursing care, allied health care, cognitive impairment)	both paid and unpaid	Financial (including payment, cost to care-giver such as transport or parking, treatment e.g. bills, medications, tests); Time (time spent providing informal care or providing formal care); Quality of life (cost to the care giver wellbeing or self)	Generation of statements Structuring of statements	No				self-funded; Public (through state, federal subsidies)	no		198	The COVID-19 pandemic, resulted in the suspension of all in-person data collection after the first session. To participate online participants needed access to a computer or smartphone with internet connection. This resulted in the inability to participate for two caregivers, highlighting a potential area of need not considered, with potential impacts on access to medical care during COVID-19, at…	Our findings highlight needs for specialized and team-based medical care, caregiver support and training, along with socio-economic and physical needs that help with day-to-day care of individuals with CID. Findings also indicate some differences across the MA and NHW caregivers in what is rated as important and high priority across some of the responses, with more MA caregivers rating financial …	Our findings provide some evidence for specific policy and program recommendations including the need for more geriatric-specialized physicians in Nueces County, and the need for more awareness and availability of support systems for caregivers.
14171	Menekli 2022	2022	Caregiver burden and the perceived social support of the family caregivers of the patients awaiting hematopoietic stem cell transplantation.	Menekli, T.	Asia	This study aims to identify the caregiver burden and the level of perceived social support of the family caregivers who provided care to patients awaiting hematopoietic stem cell transplantation.	Cross sectional study	Adults (18 years to 64 years)	18 years to 64 years	Both male and female	Not reported	Primary care based	Long term (caring for those with a disability or chronic health condition including mental health conditions	Direct (anything face-to-face with client incl online and over the phone; Indirect (for client NOT with client e.g. shopping running errands, case management, notifying GP)	General activities of daily living (washing, feeding, shopping, Transporation - including to medical appts). Not limited to ADLS.; Psychological wellbeing (includes emotional support, coaching, counselling, conversation, social engagement and support); Clinical (includes supervision for those with mental health conditions, general clinical nursing care, allied health care, cognitive impairment)	unpaid (informal)	Financial (including payment, cost to care-giver such as transport or parking, treatment e.g. bills, medications, tests); Time (time spent providing informal care or providing formal care); Quality of life (cost to the care giver wellbeing or self)	Patient and Caregiver Information Form Multidimensional Scale of Perceived Social Support (MSPSS) Zarit Caregiver Burden Scale (ZCBS)	No				Not reported	no		199	It can be recommended that the caregivers be informed and guided about social resources where they can obtain help on matters such as housework and child care alongside their responsibilities for other routines of the family besides caregiving and also, randomized controlled trials to measure the effectiveness of initiatives aimed at reducing caregivers care burden be performed.	It is asserted that the women had higher levels of perceived care burden as most caregivers were female, women assumed responsibilities in society, and womens roles were affected by caregiving. It was discerned that the married caregivers had higher levels of care burden than single participants and this difference was statistically significant. Being married is accompanied by responsibilities fo…	As per the examination of mean scores obtained by caregivers from the MSPSS sub-scales, it was found that the caregivers perceived that they had higher levels of social support from family (13.59 Â± 12.15) than friends (9.19 Â± 10.16) and the significant other (10.20 Â± 5.83). It is considered that this situation stemmed from the fact that the spouse, children, and other family members supported …
14177	Menon 2022	2022	Caregiver burden in older Indian patients with cancer- Experience from a tertiary care center	Menon, N.	Asia	To estimate the burden experienced by the caregivers of older patients with cancer treated at our center.	Cross sectional study	Adults (18 years to 64 years); Older persons (65 years and above)	Under 18 years; 18 years to 64 years; 65 years and over	Both male and female	Child (under 18 years); Adult child (18 years and older); Spouse or partner; Wider family network; Other	Home based	Long term (caring for those with a disability or chronic health condition including mental health conditions	Direct (anything face-to-face with client incl online and over the phone; Indirect (for client NOT with client e.g. shopping running errands, case management, notifying GP)	General activities of daily living (washing, feeding, shopping, Transporation - including to medical appts). Not limited to ADLS.; Psychological wellbeing (includes emotional support, coaching, counselling, conversation, social engagement and support)	unpaid (informal)	Financial (including payment, cost to care-giver such as transport or parking, treatment e.g. bills, medications, tests); Quality of life (cost to the care giver wellbeing or self)	Zarit Burden Interview, ZBI	No				self-funded	no		200	The economic value of informal caregiving in India has not been estimated. Reports from countries like the United States indicate that the economic value of informal caregiving exceeds the amount spent for formal home health care and nursing home care.	Responses to the ZBI revealed that 39.3% of caregivers felt that they should be doing morefor the patient frequently or nearly always. Similarly, 37% felt that they could do a better job caring for the patient frequentlyor 'nearly always. Financial problems were also reported by caregivers, 19.6% caregivers reported that they 'frequently or nearly always felt that they did not have enough money t…	Caregiver burden was low in our study, with 76.4% of caregivers reporting little or no burden. Caregiver burden is subjective and probably reflects the family-oriented social construct in India and the fact that caring for a sick family member is considered a duty or a privilege rather than a burden.
14191	Metin 2023	2023	The unknown impact of multiple myeloma: assessing the impact of financial well-being on quality of life of caregivers	Metin, T.	European Union	The aim of our study is to examine the impact of financial well-being of the caregiver on the life quality of patients with multiple myeloma.	Cross sectional study	Adults (18 years to 64 years); Older persons (65 years and above)	18 years to 64 years	Both male and female	Adult child (18 years and older); Spouse or partner; Wider family network	Hospital	Long term (caring for those with a disability or chronic health condition including mental health conditions	Direct (anything face-to-face with client incl online and over the phone; Indirect (for client NOT with client e.g. shopping running errands, case management, notifying GP)	General activities of daily living (washing, feeding, shopping, Transporation - including to medical appts). Not limited to ADLS.	unpaid (informal)	Financial (including payment, cost to care-giver such as transport or parking, treatment e.g. bills, medications, tests); Time (time spent providing informal care or providing formal care); Quality of life (cost to the care giver wellbeing or self)	Patient and Caregiver Identification Form Financial Status Identification Form Financial Well-Being Scale The Caregiver Quality of Life Index-Cancer (CQOLC)	No				self-funded	no		201	It is recommended that future studies be conducted with a larger sample and that patients receiving inpatient treatment in the clinic and their caregivers be included in the sample group.	This study found that caregivers financial well-being and quality of life were low. As the financial well-being of caregivers worsened, their quality of life decreased. Decreased quality of life of caregivers may affect the quality of care they provide to patients with MM. Our study found that more than half of the caregivers paid extra fuel costs for their patients to receive treatment. The stud…	Nurses caring for patients with MM should always evaluate the financial status of patients and caregivers. Nurses can also subsequently refer patients and caregivers in financial distress to a social worker or non-governmental organization to help them find support. Patient navigators should provide financial guidance to multiple myeloma patients and their caregivers. Hospital billing specialists…
14207	Milders 2019	2019	Improving access to a multi-component intervention for caregivers and people with dementia	Milders, M.	UK	To explore the feasibility and acceptability of a novel approach to widen access to non-pharmacological interventions (NPIs) by involving caregivers to present part of the intervention and with staff from local support organizations instructed to train the caregivers.	Cross-over design	Older persons (65 years and above)	18 years to 64 years; 65 years and over	Both male and female	Adult child (18 years and older); Spouse or partner; Wider family network; Friends and neighbours	Home based	Long term (caring for those with a disability or chronic health condition including mental health conditions	Direct (anything face-to-face with client incl online and over the phone; Indirect (for client NOT with client e.g. shopping running errands, case management, notifying GP)	General activities of daily living (washing, feeding, shopping, Transporation - including to medical appts). Not limited to ADLS.; Psychological wellbeing (includes emotional support, coaching, counselling, conversation, social engagement and support)	both paid and unpaid	Quality of life (cost to the care giver wellbeing or self)	Short-Form Health Survey (SF-12) Zarit Burden Interview (ZBI)	No				Not reported	no		202	Future research should evaluate in a randomised-controlled trial whether the intervention is effective in maintaining well-being and daily functioning in people with dementia and their family caregiver over longer periods of time and in postponing admission to residential care of the person with dementia.	A disadvantage of most current multi-component NPIs is their high cost, as the interventions typically are labour-intensive and rely on highly trained health care professionals (e.g. nurses, occupational therapists). High costs could make multi-component NPIs less attractive options for sustainable, widely accessible long-term care and could be a reason for their limited implementation. Important…	Involving trained non-professionals to present a multi-component intervention for caregivers and people with dementia can reduce the costs of the intervention and demands on health care services, which in turn can help to improve access to the intervention. Caregivers sense of competence in caring for their relative with dementia improved after the intervention (Study 2). Thirty-eight (82%) careg…
14218	Miller 2020	2020	Sharing is caring: The potential of the sharing economy to support aging in place	Miller, J.	United States	To explore the promise, use, and perceptions of sharing economy services among the oldest old in the United States and to understand the opportunities and challenges that exist in this space for gerontology educators, students, consumers, businesses, and senior care providers.	Cross sectional study	Older persons (65 years and above)	Not reported		Not reported	Home based	Not reported	Not reported	General activities of daily living (washing, feeding, shopping, Transporation - including to medical appts). Not limited to ADLS.		Financial (including payment, cost to care-giver such as transport or parking, treatment e.g. bills, medications, tests)	Questionnaire to care recipients	No				Not reported	no		203	Future studies could focus on older adults experiences working in the sharing economy industry, on caregivers experiences entrusting their loved ones with sharing economy services, and on the introduction of sharing economy services to older adults in geographically diverse areas of the United States. Future studies could also position sharing economy services within an intervention research fram…	One person said, Suppose you have a good feeling about the service provider. But you do have to transmit financial information through the Internet, and that sort of thing is vulnerable to hacking. The wariness may stem from a number of factors, including but not limited to a generally heightened fear of personal safety and financial vulnerability as an older person, concern over the security of …	Sharing economy services may help older adults age in place longer at less cost to them and their families, with a potentially greater quality of life among those who would prefer to age at home. Second, sharing economy services are already enabling some of the oldest old to age in place, primarily through ridesharing services and in-home maintenance services, although there exist numerous barrie…
14219	Miller 2019	2019	Invisible partners in care: Snapshot of well-being among caregivers receiving comprehensive support from Veterans Affairs	Miller, K.	United States	To describe the characteristics of caregivers in Program of Comprehensive Assistance for Family Caregivers (PCAFC) and examine associations between caregiver characteristics and caregiver wellâ€being outcomes.	Cross sectional study	Not reported	18 years to 64 years	Both male and female	Adult child (18 years and older); Spouse or partner; Parent; Sibling; Other	Home based	Long term (caring for those with a disability or chronic health condition including mental health conditions	Direct (anything face-to-face with client incl online and over the phone	Psychological wellbeing (includes emotional support, coaching, counselling, conversation, social engagement and support)	paid (formal, direct, or indirect)	Employment (absenteeism and lost productivity; Time (time spent providing informal care or providing formal care); Quality of life (cost to the care giver wellbeing or self)	Impact on Finances subscale from the Caregiver Reaction Assessment. Center for Epidemiologic Studies Depression 10â€item Scale (CESD-10) Consumer Assessment of Healthcare Providers and Systems (CAHPS) 2013 Health Plan - VHA care quality Self reported QOL - SFâ€36	Other: no		Post-9/11 military caregivers		Public (through state, federal subsidies)	no		204	longitudinal research for the ramifications of long-term care-giving on caregivers	caregiver depressive symptoms and financial strain Since becoming a caregiver, approximately 50% of respondents reported reducing or stopping work. A longer duration of caregiving was associated with having 0.08 increase in rating of financial strain (95% CI, 0.02-0.14).	support from the Veterans Health Administration Caregiver rating of the Veteran's health status as â€œfairâ€ or better was a strong predictor of better caregiver outcomes, ie, selfâ€reported caregiver health.
14224	Miller 2019	2019	Care Values in Dementia: Patterns of Perception and Incongruence Among Family Care Dyads	Lyndsey M. Miller	United States	to characterize distinct patterns of perception of care values in family care dyads.	Cross sectional study	Adults (18 years to 64 years)	18 years to 64 years	Both male and female	Adult child (18 years and older); Spouse or partner; Wider family network; Other: adult children in law, non-relative	Home based	Long term (caring for those with a disability or chronic health condition including mental health conditions	Direct (anything face-to-face with client incl online and over the phone; Indirect (for client NOT with client e.g. shopping running errands, case management, notifying GP)	General activities of daily living (washing, feeding, shopping, Transporation - including to medical appts). Not limited to ADLS.; Psychological wellbeing (includes emotional support, coaching, counselling, conversation, social engagement and support); Clinical (includes supervision for those with mental health conditions, general clinical nursing care, allied health care, cognitive impairment)			Care Values Scale	yes		In the context of dementia, family caregivers (CGs) are both a critical resource for supportive care of the person with dementia (PWD), and often the main spokes-person for representing and honoring the PWDâ€™s care values. Family CGs (typically adult children or spouses/partners) provide most of the supportive care to PWDs in the United States.	National Alliance for Caregiving, 2017	Not reported	no		205	future research on: - interventions to improve knowledge and understanding of the PWDs care values - the impact of information and education on caregivers perceptions of people with dementia - how incongruence changes as dementia progresses and its effects on dementia care planning longitudinally	caregivers may take on more care responsibilities than the person with dementia desires, relationship strain with the person with dementia	level of cognitive impairment implicating person with dementia ability to communicate values and be involved in care planning
14277	Mohammadi 2019	2019	The Effect of Family-Oriented Discharge Program on the Level of Preparedness for Care-Giving and Stress Experienced by the Family of Stroke Survivors	Mohammadi, S	Asia	To develop a discharge planning program for the family caregivers of stroke patients in Iran. We also determined the program efficacy on their level of stress and preparedness for caregiving.	Randomised controlled trial	Not reported	18 years to 64 years	Both male and female	Adult child (18 years and older); Spouse or partner; Wider family network	Home based	Long term (caring for those with a disability or chronic health condition including mental health conditions	Direct (anything face-to-face with client incl online and over the phone; Indirect (for client NOT with client e.g. shopping running errands, case management, notifying GP)	Not reported	unpaid (informal)	Time (time spent providing informal care or providing formal care); Quality of life (cost to the care giver wellbeing or self)	Kingston Caregiver Stress Scale (KCSS). The Preparedness for Caregiving Scale (PCS).	No				self-funded	no		206	The lack of an observational follow-up for assessing the implementation of family caregiver-oriented discharge planning program at home was an important limitation of the current study.	Family caregivers must learn new caring skills in a short time while usually simultaneously face economic problems and try to cope with the symptoms exhibited by the stroke patient.	Level of preparedness for caregiving. The use of supportive educative programs to decrease caregivers stress. Discharge planning program with an emphasis on individualized education can enhance family preparedness for caregiving and decrease their stress.
14282	Mohring 2023	2023	Family care during the first COVID19 lockdown in Germany: longitudinal evidence on consequences for the wellbeing of caregivers	Mohring, K.	European Union	To analyse changes in general life satisfaction and depressive symptoms (PHQ-4 score) among family caregivers between 2019 and spring 2020, differentiating by care intensity and duration of the care episode.	Cost analysis study	Not reported	18 years to 64 years; 65 years and over	Both male and female	Not reported	Home based	Long term (caring for those with a disability or chronic health condition including mental health conditions	Direct (anything face-to-face with client incl online and over the phone	General activities of daily living (washing, feeding, shopping, Transporation - including to medical appts). Not limited to ADLS.	unpaid (informal)	Time (time spent providing informal care or providing formal care); Quality of life (cost to the care giver wellbeing or self)	First-difference regression models. Depressive symptoms are measured by the PHQ-4,	No				Not reported	no		207	The association between family caregiving and the well-being of family caregivers might be endogenous; more resilient individuals might be more likely to take on care provision. Empirical research does not clearly support this healthy caregiver hypothesis	Caregivers show similar changes in well-being as non-caregivers: a simultaneous increase in depressive symptoms and life satisfaction between 2019 and 2020.	The increase in life satisfaction among continuing high-intensity caregivers is in line with the role enhancement perspective. These caregivers may have felt a greater appreciation of their role as a family caregiver than before the pandemic. Continuing high-intensity caregivers could be more resilient to the adverse conditions during the pandemic, having already become accustomed to the care sit…
14292	Monfared 2023	2023	Assessing out-of-pocket expenses and indirect costs for the Alzheimer disease continuum in the United States	Monfared, A.	United States	To describe out-of-pocket (OOP) expenses and indirect costs from unpaid caregiving and work impairment among patients with AD by severity and among patients with mild cognitive impairment (MCI) in a representative sample of the US population.	Economic evaluation	Adults (18 years to 64 years); Older persons (65 years and above)	Not reported		Adult child (18 years and older); Spouse or partner; Wider family network; Other; Other: Organisation/paid caregiver	Home based	Long term (caring for those with a disability or chronic health condition including mental health conditions	Direct (anything face-to-face with client incl online and over the phone	General activities of daily living (washing, feeding, shopping, Transporation - including to medical appts). Not limited to ADLS.	both paid and unpaid	Financial (including payment, cost to care-giver such as transport or parking, treatment e.g. bills, medications, tests); Employment (absenteeism and lost productivity; Time (time spent providing informal care or providing formal care)	Opportunity cost method. Health and Retirement Study (HRS)	No		The study demonstrates that both OOP expenses and indirect costs increase with the disease severity across the AD continuum and are influenced by factors such as type of insurance, income, and nursing home status.		self-funded	no		208	Employment and work productivity information were missing for 58.5%-63.1% of caregivers of patients with AD and for 6.1% of caregivers of patients with MCI. Subsequently, assumptions were made in terms of proportion of employed caregivers in line with those reported in the literature.	Out-of-pocket (OOP) expenses ranged between $420 and $903 per patient per month (PPPM), depending on disease severity. Indirect costs to employers were similar across disease severities. Indirect costs to caregivers ranged from $72 to $1,298 PPPM. The total OOP and indirect cost of MCI and AD ranged from $869 to $2,398 and increased with disease severity	Higher income results in increased OOP expenses, whereas nursing home residency lowers indirect costs. Results highlight the need for early detection and effective interventions to reduce financial burden and socioeconomic disparities.
14299	Montenegro 2022	2022	Age of diagnosis, service access,and rights of autistic individuals in Argentina: Caregivers reports of changes and similarities across time	Montenegro, M.	Latin America	To quantitatively examine changes in the childâ€™s age at the time of caregiverâ€™s first developmental concerns and age of diagnosis of their autistic child across 5 years. Also, to address challenges experienced by caregivers (e.g.,reported service barriers) and the work still needing to be done in Argentina based on caregiversâ€™ reports of their priorities (e.g., ensuring their child receives…	Longitudinal study	Children (under the age of 18 years)	Not reported		Parent	Home based	Long term (caring for those with a disability or chronic health condition including mental health conditions	Direct (anything face-to-face with client incl online and over the phone; Indirect (for client NOT with client e.g. shopping running errands, case management, notifying GP)	General activities of daily living (washing, feeding, shopping, Transporation - including to medical appts). Not limited to ADLS.; Psychological wellbeing (includes emotional support, coaching, counselling, conversation, social engagement and support)	unpaid (informal)	Financial (including payment, cost to care-giver such as transport or parking, treatment e.g. bills, medications, tests); Employment (absenteeism and lost productivity	Surveys were adapted from the Caregivers Needs Survey (CNS)	No		The added cost of ASD and the loss of income for Argentinian caregivers could be exceptionally burdensome given the precarious economic affairs currently plaguing the country.		self-funded	no		209	Most respondents in both samples had some form of higher education and thus did not represent those with lower educational attainment.	There was a statistically significant difference between the amount of challenging behaviors and the number of those reporting that a family member had ceased working (x2(2) = 22.14, p < 0.05),showing an increased rate of family member ceasing work as number of challenging behaviors increased. One of those challenges that remained steadfast across both samples was family members continue quitting…	Community awareness continues to be reported by caregivers as a priority
14323	Moosvi 2022	2022	Feasibility and Burden of Lay Caregivers Providing Daily Massages to Patients With Cancer Receiving Hospice and Palliative Care	Moosvi, K.	United States	To explore feasibility issues related to licensed massage therapists training caregivers to give massages at home, the burden of giving four daily massages to hospice patients, and feedback about the training and massage delivery.	Cross sectional study	Adults (18 years to 64 years); Older persons (65 years and above)	18 years to 64 years	Both male and female	Adult child (18 years and older); Spouse or partner; Parent; Sibling; Wider family network; Friends and neighbours	Home based	Long term (caring for those with a disability or chronic health condition including mental health conditions	Direct (anything face-to-face with client incl online and over the phone; Indirect (for client NOT with client e.g. shopping running errands, case management, notifying GP)	General activities of daily living (washing, feeding, shopping, Transporation - including to medical appts). Not limited to ADLS.; Psychological wellbeing (includes emotional support, coaching, counselling, conversation, social engagement and support); Clinical (includes supervision for those with mental health conditions, general clinical nursing care, allied health care, cognitive impairment)	both paid and unpaid	Time (time spent providing informal care or providing formal care); Quality of life (cost to the care giver wellbeing or self)	Caregiver Reaction Assessment (CRA)	No		With the exception of income level, the groups completing or not completing did not differ significantly. Those not completing had lower income levels than those who did.		self-funded	no		210	The small sample was diverse in most demographic characteristics but many were novice caregivers, and it is unknown how their lack of caregiving experience may have affected their engagement with the massage training. In addition, the quality of the relationship between the caregiver and the cancer patients, social support, and self-efficacy were not studied. Lastly, our results did not measure t…	Some of the participants were particularly financially challenged prompting one caregiver to remark, Canâ€™t go out and make money from it, but itâ€™s not designed to do that. Many of the caregivers requested more training classes to increase skills or confidence; however, their massage recipients did not express deficiencies in the massages they received. A few caregivers reported that maintaini…	The caregiver and recipient both reported mutual satisfaction, relaxation, and body work. Characterizing many of the responses were statements of mutual satisfaction. For example, I liked how it made her feel, she felt more relaxed with me and comfortable and calm. So I enjoyed that, I enjoyed her reaction to the massage therapy. Caregivers frequently noted giving the massage offered them physica…
[truncated: 144 more rows]
